# Supplementary material for: Bis{tris­[3-(2-pyrid­yl)-1H-pyrazole]iron(II)} tetra­deca­molybdo(V,VI)silicate
Source: Acta Crystallogr Sect E Struct Rep Online. 2010 Jan 23;66(Pt 2):m190–1. doi: 10.1107/S1600536810002412 (PMC2979929; doi:10.1107/S1600536810002412)
Supplement: Supplementary file 2 [file e-66-0m190-Isup2.hkl]

# 
# h,k,l, Fc-squared, Fo-squared, sigma(Fo-squared) and status flag 
# 
data_I
_shelx_title ' z in P2(1)/c' 
_shelx_refln_list_code          4 
_shelx_F_calc_maximum      767.13 
_exptl_crystal_F_000      2924.00 
_reflns_d_resolution_high  0.8409 
 
loop_ 
 _symmetry_equiv_pos_as_xyz 
 'x, y, z' 
 '-x, y+1/2, -z+1/2' 
 '-x, -y, -z' 
 'x, -y-1/2, z-1/2' 
 
_cell_length_a    13.0550 
_cell_length_b    16.9310 
_cell_length_c    18.5620 
_cell_angle_alpha  90.000 
_cell_angle_beta  102.694 
_cell_angle_gamma  90.000 
 
_shelx_F_squared_multiplier     1.000 
 
loop_ 
 _refln_index_h 
 _refln_index_k 
 _refln_index_l 
 _refln_F_squared_calc 
 _refln_F_squared_meas 
 _refln_F_squared_sigma 
 _refln_observed_status 
   2   0   0    48772.19    52704.61   1664.97 o 
   3   0   0     1627.97     2786.61    171.17 o 
   4   0   0      261.48      266.71    188.66 o 
   5   0   0    65448.32    65123.61   2121.40 o 
   6   0   0    49103.37    45463.86   1554.93 o 
   7   0   0    19343.85    19732.10    805.27 o 
   8   0   0     1466.85     1889.89    270.90 o 
   9   0   0     8677.13     9332.48    812.23 o 
  10   0   0     9586.37    11374.50    669.47 o 
  11   0   0     8611.03     9878.62    883.58 o 
  12   0   0      865.94     1079.92    659.08 o 
  13   0   0     6713.34     6619.96    765.33 o 
  14   0   0    22413.65    16653.52   1490.15 o 
  15   0   0     1857.39     3196.26    777.90 o 
   1   1   0     3367.53     4201.48    183.46 o 
   2   1   0     3359.72     4581.30    149.67 o 
   3   1   0     4551.34     5549.38    179.95 o 
   4   1   0    12064.16    13488.52    373.33 o 
   5   1   0    32678.49    28406.10    712.94 o 
   6   1   0    67517.38    65386.49   1531.32 o 
   7   1   0     1615.46     1684.96    158.06 o 
   8   1   0    18355.62    20696.06    617.23 o 
   9   1   0    10160.01    10146.57    411.07 o 
  10   1   0     1438.70     2425.08    237.93 o 
  11   1   0     7841.26     8699.04    528.51 o 
  12   1   0     1113.93     1132.35    275.45 o 
  13   1   0     6236.82     7016.31    630.94 o 
  14   1   0     2350.61     3582.13    565.71 o 
  15   1   0      615.04     1365.20    565.20 o 
   0   2   0   174279.36   160344.58   6179.07 o 
   1   2   0       51.07      246.85     44.14 o 
   2   2   0    69190.25    64869.80   1525.21 o 
   3   2   0    43001.23    40835.57    942.79 o 
   4   2   0    13683.02    15745.56    422.62 o 
   5   2   0    30127.15    27129.77    741.67 o 
   6   2   0    32763.98    31318.34    862.38 o 
   7   2   0        5.65       76.89    109.67 o 
   8   2   0     6665.70     7290.15    369.27 o 
   9   2   0    73108.78    72027.52   1893.41 o 
  10   2   0    21609.47    22819.78    771.08 o 
  11   2   0     3174.70     3360.21    330.08 o 
  12   2   0      238.88      390.22    261.98 o 
  13   2   0        0.32      803.32    305.97 o 
  14   2   0     2307.14     2483.85    439.36 o 
  15   2   0     1549.22     2016.42    421.80 o 
   1   3   0     7307.99     5264.86    190.57 o 
   2   3   0       79.38      394.05     62.48 o 
   3   3   0   106759.34   102095.47   2276.12 o 
   4   3   0    29789.07    26858.49    666.27 o 
   5   3   0    13728.62    12300.52    451.32 o 
   6   3   0    30834.45    30532.17    781.97 o 
   7   3   0    10685.15    10856.48    374.64 o 
   8   3   0    46584.97    50067.33   1249.77 o 
   9   3   0     1083.26     1192.32    185.59 o 
  10   3   0    11557.99    13100.42    545.66 o 
  11   3   0    49915.60    48531.50   1577.95 o 
  12   3   0     1004.39      757.00    314.74 o 
  13   3   0     7784.51     8345.29    686.90 o 
  14   3   0       17.11      853.91    326.66 o 
   0   4   0     4503.24     4910.36    258.28 o 
   1   4   0      234.85      368.60     58.68 o 
   2   4   0   123923.35   127702.05   2826.44 o 
   3   4   0   128539.50   122281.26   2721.26 o 
   4   4   0    68742.01    73415.78   1669.46 o 
   5   4   0      493.82      788.24    136.15 o 
   6   4   0    14168.76    14152.55    429.44 o 
   7   4   0     3956.24     5357.42    260.97 o 
   8   4   0       13.84      -49.63    121.60 o 
   9   4   0     5488.50     5952.56    323.08 o 
  10   4   0     8581.19     8920.25    507.38 o 
  11   4   0     3983.38     4479.21    398.89 o 
  12   4   0       89.81      104.27    263.35 o 
  13   4   0     3309.77     2428.96    409.55 o 
  14   4   0      656.83      947.83    486.41 o 
   1   5   0    41761.91    49981.20   1168.84 o 
   2   5   0   121499.24   111421.88   2492.00 o 
   3   5   0     2834.84     2555.57    298.75 o 
   4   5   0    37923.80    35927.95    877.37 o 
   5   5   0      670.81     1320.93    118.95 o 
   6   5   0     8679.38     8274.65    308.24 o 
   7   5   0     1466.32     1955.29    176.56 o 
   8   5   0    10787.03    11166.26    418.69 o 
   9   5   0     1286.85     1778.11    225.17 o 
  10   5   0      139.51      772.88    232.25 o 
  11   5   0      673.43      891.13    284.82 o 
  12   5   0     1288.43     1296.88    328.26 o 
  13   5   0     4848.37     3899.32    646.66 o 
  14   5   0     3813.18     4187.30    705.03 o 
   0   6   0    25933.14    23403.12    875.64 o 
   1   6   0    19039.60    17968.98    497.35 o 
   2   6   0    38288.02    38328.30    932.89 o 
   3   6   0     1140.84     1217.42    132.94 o 
   4   6   0       93.16      169.69     69.30 o 
   5   6   0     5933.34     5133.87    226.96 o 
   6   6   0        0.81      147.10    131.91 o 
   7   6   0    59416.48    56653.33   1557.72 o 
   8   6   0     7318.26     7900.09    399.53 o 
   9   6   0     9071.49     9282.46    446.44 o 
  10   6   0     3529.32     3732.35    473.18 o 
  11   6   0        7.52     -179.02    179.02 o 
  12   6   0     4029.40     3645.94    471.06 o 
  13   6   0     1224.22      258.60    420.81 o 
  14   6   0      121.64      287.55    514.99 o 
   1   7   0     4656.15     4268.29    215.55 o 
   2   7   0    46045.48    44550.17   1085.16 o 
   3   7   0     5529.23     5958.14    303.77 o 
   4   7   0     7065.46     8160.94    355.05 o 
   5   7   0     5935.29     5866.98    337.84 o 
   6   7   0       68.02      118.78    130.50 o 
   7   7   0     4338.38     4585.22    388.86 o 
   8   7   0    21793.99    22354.18    759.64 o 
   9   7   0      387.89      851.90    224.84 o 
  10   7   0     2714.17     2718.81    440.06 o 
  11   7   0        0.14      114.49    256.28 o 
  12   7   0      121.16      511.04    310.64 o 
  13   7   0     1321.04     1387.38    753.93 o 
  14   7   0     1459.15      881.83    487.19 o 
   0   8   0    30000.49    30745.07   1141.23 o 
   1   8   0      142.02      177.07    107.00 o 
   2   8   0        2.54      169.61     97.93 o 
   3   8   0    25385.14    22794.84    631.74 o 
   4   8   0    13445.90    15735.69    556.64 o 
   5   8   0       81.74      -83.06    165.33 o 
   6   8   0     4416.43     4504.00    335.13 o 
   7   8   0    28798.20    29788.31    936.44 o 
   8   8   0     3032.55     3094.00    275.52 o 
   9   8   0     7693.83     8703.29    834.09 o 
  10   8   0     2360.56     1685.87    499.17 o 
  11   8   0     1789.26     2252.69    447.10 o 
  12   8   0     3116.08     3498.41    597.82 o 
  13   8   0     3016.03     3324.18    639.02 o 
   1   9   0    62003.50    65968.86   1596.88 o 
   2   9   0     7914.97     8493.68    337.42 o 
   3   9   0      429.27      326.45    115.81 o 
   4   9   0      445.31      181.70    161.09 o 
   5   9   0     2926.19     3217.66    282.90 o 
   6   9   0     8641.92     9067.59    451.85 o 
   7   9   0      501.39      799.47    186.15 o 
   8   9   0      677.99      522.30    243.50 o 
   9   9   0      397.80      101.24    244.59 o 
  10   9   0      565.89     1206.35    330.60 o 
  11   9   0     2576.83     2678.79    434.88 o 
  12   9   0     5257.61     4557.47    907.25 o 
  13   9   0     5006.17     4895.59   1031.94 o 
   0  10   0     3358.95     3625.61    355.17 o 
   1  10   0     3618.65     4161.96    283.05 o 
   2  10   0     6295.48     5744.46    418.34 o 
   3  10   0      309.88      421.30    186.61 o 
   4  10   0        0.04       -0.43    175.63 o 
   5  10   0       24.83     -154.86    169.09 o 
   6  10   0    14877.42    13213.84    557.14 o 
   7  10   0     9857.78     8820.88    457.56 o 
   8  10   0     4176.23     4001.51    793.96 o 
   9  10   0     6807.19     6340.26    938.32 o 
  10  10   0     1360.73     1302.01    352.56 o 
  11  10   0      307.67      468.54    332.05 o 
  12  10   0     1499.73     2094.42    614.81 o 
  13  10   0        1.53      -76.88    349.31 o 
   1  11   0        6.03     -155.96    257.46 o 
   2  11   0      453.46      431.84    224.27 o 
   3  11   0     6970.40     8313.86    495.91 o 
   4  11   0    21605.85    22129.50    783.96 o 
   5  11   0     4237.87     4602.96    359.30 o 
   6  11   0      219.84      443.04    193.81 o 
   7  11   0       70.05     -208.40    208.40 o 
   8  11   0      388.33       43.02    413.05 o 
   9  11   0     2331.74     2798.60    598.52 o 
  10  11   0     1270.94     1094.22    623.11 o 
  11  11   0      723.03     1778.33    400.52 o 
  12  11   0      884.09      946.60    397.01 o 
   0  12   0    16261.29    18017.51    850.00 o 
   1  12   0    17828.76    19235.07    707.00 o 
   2  12   0     7289.73     7618.71    435.30 o 
   3  12   0     7784.49     8432.04    480.23 o 
   4  12   0     2269.13     2836.21    309.32 o 
   5  12   0       24.34      184.76    196.79 o 
   6  12   0     1903.84     2148.26    347.07 o 
   7  12   0      202.85      -67.47    234.68 o 
   8  12   0     4248.91     4149.22    528.79 o 
   9  12   0      843.16      649.18    337.03 o 
  10  12   0      511.34      694.44    404.59 o 
  11  12   0        6.69      907.71    393.86 o 
  12  12   0     1744.94     2935.35    954.60 o 
   1  13   0     4447.70     5591.67    398.39 o 
   2  13   0     8723.47     8504.40    488.45 o 
   3  13   0      915.91      752.23    289.38 o 
   4  13   0     1225.57     1272.38    263.65 o 
   5  13   0     9187.31     9021.74    604.28 o 
   6  13   0      553.27      826.57    423.13 o 
   7  13   0       73.26     -242.44    242.44 o 
   8  13   0     1490.02     2164.47    425.52 o 
   9  13   0      925.15     1310.55    748.20 o 
  10  13   0     1661.09     1992.28    553.78 o 
  11  13   0       32.66      515.03    410.98 o 
   0  14   0      105.76      115.27    780.19 o 
   1  14   0      386.37      105.35    254.14 o 
   2  14   0       47.53     -149.54    215.83 o 
   3  14   0       68.21     -197.48    197.48 o 
   4  14   0      572.22     -210.19    344.70 o 
   5  14   0     5706.50     6910.91    573.90 o 
   6  14   0     5824.98     6367.17    663.61 o 
   7  14   0     1511.04     1073.14    370.46 o 
   8  14   0     1170.94     1560.33    406.72 o 
   9  14   0     1358.99     2059.39    449.78 o 
  10  14   0     1086.67     1029.13    456.02 o 
   1  15   0     4596.33     4296.95    453.21 o 
   2  15   0     2926.32     2707.00    389.05 o 
   3  15   0     2193.47     2901.54    416.42 o 
   4  15   0     4380.47     4191.82    478.36 o 
   5  15   0      169.55     -201.20    422.97 o 
   6  15   0     1847.43     2217.74    541.59 o 
   7  15   0     1671.30     2186.38    452.13 o 
   8  15   0     1000.85     1583.65    417.91 o 
   9  15   0      101.73      262.42    373.09 o 
  10  15   0      167.82      163.41    533.20 o 
   0  16   0     6030.24     5104.71    701.66 o 
   1  16   0     2425.02     2822.32    393.19 o 
   2  16   0     1219.10     1093.10    520.22 o 
   3  16   0      154.28      308.93    369.95 o 
   4  16   0        2.70     -407.35    407.35 o 
   5  16   0     1307.19     1266.25    358.19 o 
   6  16   0        5.26     -179.82    303.03 o 
   7  16   0       64.94      144.36    382.92 o 
   8  16   0     2381.79     3469.07    706.11 o 
   9  16   0        0.86      -89.00    461.80 o 
   1  17   0      475.90      325.73    404.34 o 
   2  17   0        1.13     -356.10    356.10 o 
   3  17   0      337.16     -233.74    387.31 o 
   4  17   0       41.45      -65.18    445.50 o 
   5  17   0     4298.55     4959.65    543.32 o 
   6  17   0     2028.92     2215.22    790.74 o 
   7  17   0      481.20      396.04    433.96 o 
   8  17   0      532.45      810.71    538.29 o 
   0  18   0     2735.94     1795.40   1026.69 o 
   1  18   0      152.36     -174.87    369.16 o 
   2  18   0     2225.02     2124.28    687.61 o 
   3  18   0     1985.24     2715.98    575.42 o 
   4  18   0      310.44     -312.79    462.41 o 
   5  18   0      112.62      -43.25    445.11 o 
   6  18   0     1120.42     1912.80    497.80 o 
   1  19   0     1657.06     1507.38    689.45 o 
   2  19   0      900.07     1653.83    529.46 o 
   3  19   0       15.46     -456.15    456.15 o 
   4  19   0       14.73     -434.88    434.88 o 
   5  19   0       18.28      445.49    757.87 o 
   0  20   0     8866.34     9649.84   1633.25 o 
   1  20   0      911.65     1655.12    700.05 o 
 -15   1   1     4599.67     5639.94    691.24 o 
 -14   1   1    10129.94     8706.03    708.49 o 
 -13   1   1    11136.01    10347.60    696.98 o 
 -12   1   1       33.37      -75.20    260.95 o 
 -11   1   1     8770.73     9014.82    425.34 o 
 -10   1   1     2000.85     1954.65    222.64 o 
  -9   1   1     8936.22     9376.36    401.32 o 
  -8   1   1     3549.64     3770.02    245.29 o 
  -7   1   1     2127.57     2408.55    181.18 o 
  -6   1   1     6136.46     4773.52    225.07 o 
  -5   1   1    47989.61    47299.33   1122.66 o 
  -4   1   1       24.81      267.25     67.92 o 
  -3   1   1     3162.57     4495.51    160.59 o 
  -2   1   1    10957.11     8492.32    307.24 o 
  -1   1   1    66904.13    73758.46   2051.18 o 
   0   1   1   457160.34   475252.59  18590.64 o 
   1   1   1    62608.16    82765.61   2216.40 o 
   2   1   1    78311.75    86402.67   2054.96 o 
   3   1   1     1161.74     2435.36    112.46 o 
   4   1   1     4049.90     6106.89    209.27 o 
   5   1   1    10002.66     8886.06    288.46 o 
   6   1   1    31072.62    29504.68    755.14 o 
   7   1   1    25338.95    23289.48    642.64 o 
   8   1   1    18054.78    19316.26    583.61 o 
   9   1   1     8975.90     9350.24    395.91 o 
  10   1   1     2369.95     2241.26    255.21 o 
  11   1   1     2711.07     2552.75    348.42 o 
  12   1   1      497.26      416.40    244.44 o 
  13   1   1       91.06      530.55    290.77 o 
  14   1   1     1600.34     1664.88    394.95 o 
 -15   2   1     1882.05     2159.07    703.06 o 
 -14   2   1     3509.00     3423.94    476.71 o 
 -13   2   1     8096.59     8960.03    689.30 o 
 -12   2   1     1712.51     1757.80    719.29 o 
 -11   2   1    28167.58    29726.52    960.44 o 
 -10   2   1      392.09      735.75    214.41 o 
  -9   2   1    38697.79    39476.98   1137.55 o 
  -8   2   1    32243.46    35877.96   1025.51 o 
  -7   2   1     6841.09     6375.38    309.95 o 
  -6   2   1    17298.61    15716.10    500.40 o 
  -5   2   1    45929.30    42028.36   1087.98 o 
  -4   2   1    18160.74    16448.41    440.60 o 
  -3   2   1    61653.19    60675.82   1375.91 o 
  -2   2   1      909.57      507.45     56.99 o 
  -1   2   1    39998.32    37370.73   1075.29 o 
   0   2   1    25309.39    25016.24    575.27 o 
   1   2   1     2503.38     3680.56    117.70 o 
   2   2   1     5090.78     3730.28    130.54 o 
   3   2   1     7830.51     7284.03    219.62 o 
   4   2   1    11207.14    12187.61    344.72 o 
   5   2   1    74105.17    68910.99   1713.07 o 
   6   2   1     8659.13     8728.25    333.61 o 
   7   2   1      393.55      184.60    117.49 o 
   8   2   1    12019.90    13917.97    515.67 o 
   9   2   1     3484.66     3564.36    285.06 o 
  10   2   1    17103.47    17795.18    650.09 o 
  11   2   1    13593.09    12486.52    625.26 o 
  12   2   1      114.82      154.08    247.59 o 
  13   2   1     2096.32     1708.46    394.38 o 
  14   2   1      159.21       74.39    271.97 o 
 -15   3   1     1059.32     1406.24    528.22 o 
 -14   3   1      134.99      691.03    424.58 o 
 -13   3   1     1825.27     1951.56    369.90 o 
 -12   3   1      585.97      673.33    237.13 o 
 -11   3   1     5199.80     5140.28    424.46 o 
 -10   3   1    32148.90    30966.99    885.70 o 
  -9   3   1    41723.73    38598.79   1031.67 o 
  -8   3   1     4513.61     4325.51    259.31 o 
  -7   3   1     5415.95     5918.73    275.79 o 
  -6   3   1      578.84      534.23    106.88 o 
  -5   3   1     4172.18     4563.17    213.94 o 
  -4   3   1    43019.55    43570.39   1033.17 o 
  -3   3   1   110968.93   104672.35   2595.96 o 
  -2   3   1      555.78      891.92     79.48 o 
  -1   3   1    37200.88    37259.92    958.12 o 
   0   3   1    23015.18    27951.36    655.53 o 
   1   3   1    63967.16    64712.16   1445.85 o 
   2   3   1     9039.59     9952.78    275.95 o 
   3   3   1    14098.29    13890.89    375.09 o 
   4   3   1        2.58      243.09     61.23 o 
   5   3   1      413.42      753.13    109.55 o 
   6   3   1       16.98      145.51     83.40 o 
   7   3   1     9629.95     9250.33    455.96 o 
   8   3   1      234.67      150.03    122.15 o 
   9   3   1    18064.89    18846.92    595.36 o 
  10   3   1    14601.15    14292.84    570.13 o 
  11   3   1     6058.50     5765.25    537.56 o 
  12   3   1        3.60      -87.57    310.60 o 
  13   3   1     2227.81     1831.57    404.01 o 
  14   3   1      210.19      238.44    314.31 o 
 -14   4   1     1891.44     2557.34    590.48 o 
 -13   4   1     5694.38     6983.22    813.94 o 
 -12   4   1     1310.17     1634.50    297.44 o 
 -11   4   1    14339.20    13482.72    642.27 o 
 -10   4   1      291.94      476.72    184.63 o 
  -9   4   1     2577.82     2089.51    217.96 o 
  -8   4   1    10134.06     9557.88    383.35 o 
  -7   4   1    25368.77    24773.72    685.41 o 
  -6   4   1     2134.55     2412.36    168.28 o 
  -5   4   1     3138.89     4353.97    204.35 o 
  -4   4   1   223533.34   211740.84   4672.91 o 
  -3   4   1    90533.97    86038.03   2161.20 o 
  -2   4   1     2793.72     1581.02    116.12 o 
  -1   4   1      155.25      291.91     63.08 o 
   0   4   1     9088.04    10238.25    293.78 o 
   1   4   1    65355.61    76138.25   1705.53 o 
   2   4   1   149980.11   142778.84   3166.76 o 
   3   4   1     6289.27     5286.46    193.41 o 
   4   4   1      629.09      355.77     69.58 o 
   5   4   1    23050.61    23301.67    610.96 o 
   6   4   1     3452.17     3410.73    193.15 o 
   7   4   1     1496.87     1946.99    166.71 o 
   8   4   1      269.44      372.48    125.37 o 
   9   4   1       11.56      262.11    159.68 o 
  10   4   1     8912.86     9228.70    519.64 o 
  11   4   1    12990.61    11877.49    610.19 o 
  12   4   1      545.04      876.25    301.70 o 
  13   4   1      606.85      256.30    289.37 o 
  14   4   1     2313.65     3275.96    472.63 o 
 -14   5   1      213.48      329.12    452.45 o 
 -13   5   1       72.98      329.03    419.78 o 
 -12   5   1     2710.74     3406.71    457.42 o 
 -11   5   1     3480.98     3772.10    450.20 o 
 -10   5   1     8549.76     8743.21    447.48 o 
  -9   5   1     2289.54     2505.57    253.55 o 
  -8   5   1      487.35      207.49    151.43 o 
  -7   5   1      457.38      674.67    132.73 o 
  -6   5   1     2219.07     2654.53    179.79 o 
  -5   5   1     1261.29      851.94    108.40 o 
  -4   5   1    13317.67    13167.19    524.97 o 
  -3   5   1    60929.39    59059.29   1527.93 o 
  -2   5   1     8747.81     6910.37    273.50 o 
  -1   5   1      197.00      271.83    121.52 o 
   0   5   1       49.80      162.68     68.13 o 
   1   5   1    51474.05    54750.21   1264.65 o 
   2   5   1   186115.58   193226.42   4262.54 o 
   3   5   1    22819.22    21849.10    643.72 o 
   4   5   1    13240.82    11950.78    356.62 o 
   5   5   1     4959.72     4078.64    200.12 o 
   6   5   1      627.38      629.93    128.39 o 
   7   5   1      701.52      609.82    132.84 o 
   8   5   1      285.46      461.39    141.22 o 
   9   5   1     5445.19     5193.92    386.68 o 
  10   5   1     2410.04     2820.27    324.18 o 
  11   5   1      135.50      164.44    198.64 o 
  12   5   1     2349.39     2183.09    391.73 o 
  13   5   1      322.78      101.30    288.89 o 
  14   5   1       79.28      430.42    458.85 o 
 -14   6   1     1012.57      760.35    495.11 o 
 -13   6   1     8790.48     7498.02    849.97 o 
 -12   6   1    15263.88    13801.37   1583.51 o 
 -11   6   1     4081.58     3659.59    594.90 o 
 -10   6   1     4533.60     5212.79    441.73 o 
  -9   6   1     1880.37     1756.30    222.28 o 
  -8   6   1     2025.96     1762.41    224.49 o 
  -7   6   1    17030.26    15532.67    566.27 o 
  -6   6   1     4782.91     3953.48    216.26 o 
  -5   6   1     8390.44     9770.90    391.11 o 
  -4   6   1    19549.42    20293.09    623.69 o 
  -3   6   1       70.10       87.54     88.15 o 
  -2   6   1    24588.31    20975.83    549.99 o 
  -1   6   1     1506.52     1070.68    126.17 o 
   0   6   1       35.78        8.51     75.44 o 
   1   6   1    31818.64    34658.70    852.86 o 
   2   6   1   169126.27   160848.80   3583.22 o 
   3   6   1    15221.82    16711.38    469.66 o 
   4   6   1     4782.86     4751.37    246.21 o 
   5   6   1    30436.51    29670.23    769.60 o 
   6   6   1    23213.76    25532.09    689.72 o 
   7   6   1    43365.46    44451.76   1127.38 o 
   8   6   1    42606.16    40080.73   1179.37 o 
   9   6   1       96.69     -102.79    165.04 o 
  10   6   1     4067.19     4471.36    396.52 o 
  11   6   1     1885.78     2377.07    323.62 o 
  12   6   1       76.72      525.96    288.28 o 
  13   6   1        5.97      632.49    421.50 o 
  14   6   1      321.27      475.40    445.19 o 
 -14   7   1      156.30      605.25    513.64 o 
 -13   7   1     2614.65     3205.27    487.93 o 
 -12   7   1     6684.43     6012.54    696.91 o 
 -11   7   1     4090.05     4500.41    500.79 o 
 -10   7   1     5187.19     5318.55    528.36 o 
  -9   7   1     3173.82     3205.40    284.15 o 
  -8   7   1    21806.21    24675.80    816.18 o 
  -7   7   1    46666.38    46885.25   1337.95 o 
  -6   7   1    37682.17    35392.93   1043.21 o 
  -5   7   1      423.38      752.14    144.37 o 
  -4   7   1    14975.33    15346.44    527.39 o 
  -3   7   1    27791.05    27083.70    803.16 o 
  -2   7   1      313.54      768.87    106.76 o 
  -1   7   1       97.50      106.09     80.64 o 
   0   7   1    29072.32    26501.16    771.41 o 
   1   7   1     3112.64     4196.67    213.40 o 
   2   7   1    12788.44    14310.75    432.31 o 
   3   7   1     7050.59     6739.17    273.78 o 
   4   7   1    27838.73    32013.17    933.86 o 
   5   7   1     1723.82     1996.13    157.30 o 
   6   7   1     1867.13     2719.07    212.59 o 
   7   7   1    39451.23    38607.54   1138.18 o 
   8   7   1    18735.14    17899.39    729.68 o 
   9   7   1     2357.58     3380.81    353.42 o 
  10   7   1      197.40     -108.54    177.22 o 
  11   7   1     3095.91     3213.79    358.55 o 
  12   7   1     2109.11     1551.43    792.99 o 
  13   7   1     4801.25     4818.20    724.82 o 
  14   7   1       88.73      129.29    441.97 o 
 -14   8   1      223.26      488.12    479.41 o 
 -13   8   1      111.87      606.34    348.87 o 
 -12   8   1      608.15      641.83    327.06 o 
 -11   8   1      983.62      919.74    331.61 o 
 -10   8   1        7.25      -11.87    235.42 o 
  -9   8   1     1705.33     1740.65    282.74 o 
  -8   8   1     1707.09     2092.27    244.03 o 
  -7   8   1    19383.43    19812.61    693.82 o 
  -6   8   1    33855.52    34246.75   1030.76 o 
  -5   8   1     3544.43     3405.99    256.46 o 
  -4   8   1     3715.57     4042.55    274.27 o 
  -3   8   1    39165.23    36867.21   1060.70 o 
  -2   8   1    59641.56    59657.86   1426.02 o 
  -1   8   1    67512.37    66939.48   1578.70 o 
   0   8   1     8614.43     9148.70    338.74 o 
   1   8   1    11588.45    11133.05    382.36 o 
   2   8   1     5264.82     5747.34    266.73 o 
   3   8   1    18750.25    19013.25    555.69 o 
   4   8   1     5319.93     5492.08    319.19 o 
   5   8   1       88.96     -129.82    129.82 o 
   6   8   1    16203.82    16028.67    596.60 o 
   7   8   1     2285.94     2099.41    243.19 o 
   8   8   1     3729.03     3162.20    404.21 o 
   9   8   1     2506.26     2314.08    325.16 o 
  10   8   1     7763.51     6373.68    566.19 o 
  11   8   1    10624.16    10515.42   1299.95 o 
  12   8   1    16786.43    12951.68   1060.30 o 
  13   8   1     6104.04     5814.18    806.44 o 
 -13   9   1        1.49      619.82    360.74 o 
 -12   9   1     1656.99     1299.16    407.91 o 
 -11   9   1      360.76      438.69    506.84 o 
 -10   9   1      200.74     -102.50    279.15 o 
  -9   9   1    18769.41    20119.26    980.06 o 
  -8   9   1      176.95      107.24    184.09 o 
  -7   9   1      130.26      198.40    155.57 o 
  -6   9   1     6907.93     6205.15    372.32 o 
  -5   9   1       36.77     -140.14    140.14 o 
  -4   9   1    12448.07    14301.13    968.43 o 
  -3   9   1     4140.42     4430.05    300.87 o 
  -2   9   1    73589.70    72702.35   1908.25 o 
  -1   9   1    43498.99    43623.57   1099.55 o 
   0   9   1     7444.12     6630.72    298.72 o 
   1   9   1       62.38      249.75    120.81 o 
   2   9   1      500.01      604.54    129.78 o 
   3   9   1     1312.00     1779.03    170.08 o 
   4   9   1    72002.03    67541.49   1843.76 o 
   5   9   1     4013.84     3575.31    299.25 o 
   6   9   1     7699.84     6881.33    397.74 o 
   7   9   1     2052.30     2323.19    259.31 o 
   8   9   1     3528.97     3620.69    355.01 o 
   9   9   1     3213.64     2867.77    413.10 o 
  10   9   1      230.56      -83.04    318.81 o 
  11   9   1       38.13       81.19    278.78 o 
  12   9   1     1257.72     1174.53    465.85 o 
  13   9   1     2477.29     2140.04    595.58 o 
 -13  10   1      392.57      255.70    377.89 o 
 -12  10   1       29.57      430.36    575.99 o 
 -11  10   1     1214.79     1278.11    484.45 o 
 -10  10   1     2274.58     1504.64    565.85 o 
  -9  10   1     1030.66     1368.08    340.20 o 
  -8  10   1      169.27      516.71    239.32 o 
  -7  10   1      801.58      873.40    232.67 o 
  -6  10   1     1385.91     1579.81    228.77 o 
  -5  10   1      619.77      682.30    202.48 o 
  -4  10   1     1850.32     1905.73    253.38 o 
  -3  10   1     3775.21     3265.30    288.45 o 
  -2  10   1    29886.05    29250.36    816.10 o 
  -1  10   1     4295.75     5941.26    364.28 o 
   0  10   1     5151.38     5915.02    309.43 o 
   1  10   1    14126.60    15485.48    570.09 o 
   2  10   1     1280.88     1698.58    196.50 o 
   3  10   1    67267.75    69321.84   1899.55 o 
   4  10   1    22330.21    22548.37    780.68 o 
   5  10   1     5182.39     5782.39    414.19 o 
   6  10   1       15.32      107.28    168.17 o 
   7  10   1      653.10      908.78    215.11 o 
   8  10   1     2006.68     2362.53    429.69 o 
   9  10   1     8399.58    10574.92   1499.03 o 
  10  10   1     1170.02     1619.27    371.45 o 
  11  10   1      375.37       58.76    498.92 o 
  12  10   1       64.70      587.84    362.28 o 
 -12  11   1     4094.80     3698.03    651.61 o 
 -11  11   1     1226.40     2923.96    458.17 o 
 -10  11   1     4265.47     4534.42    531.41 o 
  -9  11   1     2606.31     3329.36    528.74 o 
  -8  11   1      279.60      165.65    361.57 o 
  -7  11   1      383.74      610.42    380.07 o 
  -6  11   1      829.82     1139.04    247.95 o 
  -5  11   1     5799.79     5776.64    382.99 o 
  -4  11   1        0.19     -166.27    166.27 o 
  -3  11   1    14435.24    14582.77    696.24 o 
  -2  11   1    25519.41    25192.92    837.63 o 
  -1  11   1     3748.32     4093.19    279.78 o 
   0  11   1    23597.70    23612.45    711.66 o 
   1  11   1     1680.04     1816.78    211.02 o 
   2  11   1     6905.32     7352.60    450.88 o 
   3  11   1       43.15      266.55    196.80 o 
   4  11   1    28836.34    28216.62    965.54 o 
   5  11   1     1525.31     1097.34    223.80 o 
   6  11   1     6028.32     6340.29    417.62 o 
   7  11   1      968.05      407.34    282.45 o 
   8  11   1     1995.93     2482.58    425.92 o 
   9  11   1     1312.81     1407.29    506.30 o 
  10  11   1     1111.58     2151.07    421.07 o 
  11  11   1      483.34     1455.85    426.39 o 
  12  11   1       78.57      715.13    403.87 o 
 -12  12   1       10.48      -73.00    421.04 o 
 -11  12   1      833.83     1902.82    689.25 o 
 -10  12   1      318.16      908.84    357.73 o 
  -9  12   1     1454.59     1442.22    392.90 o 
  -8  12   1      411.07      308.59    426.27 o 
  -7  12   1     8126.56     8050.86    564.47 o 
  -6  12   1      589.86      737.08    255.59 o 
  -5  12   1    11891.58    11532.59    629.18 o 
  -4  12   1     2114.54     2437.09    301.78 o 
  -3  12   1      129.69      109.22    215.52 o 
  -2  12   1        0.50     -149.62    149.62 o 
  -1  12   1      829.11      939.09    208.93 o 
   0  12   1      725.55     1191.31    207.83 o 
   1  12   1     4216.88     4853.53    318.62 o 
   2  12   1       15.00     -194.29    194.29 o 
   3  12   1     3938.44     4890.07    377.27 o 
   4  12   1     6574.95     6719.77    440.41 o 
   5  12   1      294.84      426.78    201.53 o 
   6  12   1     2401.72     2424.87    296.80 o 
   7  12   1     3328.77     2585.20    511.39 o 
   8  12   1      161.48      882.20    350.05 o 
   9  12   1    15340.92    15025.13   2108.38 o 
  10  12   1    10150.32    10744.75   1441.89 o 
  11  12   1     2032.58     2396.14    483.70 o 
 -11  13   1      116.22      289.81    384.08 o 
 -10  13   1      523.49      471.63    369.89 o 
  -9  13   1     1461.37     1603.83    395.84 o 
  -8  13   1      582.04      289.91    322.23 o 
  -7  13   1        0.99     -232.79    240.92 o 
  -6  13   1       27.14      447.78    254.84 o 
  -5  13   1     4824.04     4993.53    473.96 o 
  -4  13   1      274.72       66.02    429.50 o 
  -3  13   1     7249.86     6645.22    432.29 o 
  -2  13   1     2691.73     2751.43    310.88 o 
  -1  13   1     4385.52     5239.49    387.25 o 
   0  13   1     1206.16     1435.95    299.83 o 
   1  13   1    11883.53    12951.12    575.10 o 
   2  13   1      146.14      177.07    200.45 o 
   3  13   1     2429.19     3010.26    328.75 o 
   4  13   1      869.10     1164.97    251.84 o 
   5  13   1     7822.92     8365.27    513.41 o 
   6  13   1     1199.59     1828.98    325.67 o 
   7  13   1    11108.78     9615.75    814.19 o 
   8  13   1     5377.70     4970.14    682.07 o 
   9  13   1     2830.45     2796.39    521.87 o 
  10  13   1       74.58     1074.62    399.60 o 
  11  13   1     2247.62     3198.20    552.11 o 
 -11  14   1      984.97     1139.77    710.62 o 
 -10  14   1      907.16     1159.62    597.48 o 
  -9  14   1     1026.48     1969.90    479.06 o 
  -8  14   1      145.56      651.89    384.02 o 
  -7  14   1       98.91      203.61    276.34 o 
  -6  14   1     4151.77     3988.86    462.92 o 
  -5  14   1     4535.45     5134.79    605.65 o 
  -4  14   1        2.20      144.39    361.57 o 
  -3  14   1     5246.56     4765.04    474.46 o 
  -2  14   1      294.81       67.91    214.26 o 
  -1  14   1     3189.07     3715.98    358.21 o 
   0  14   1     5535.59     6300.41    501.21 o 
   1  14   1     1841.72     2295.35    362.60 o 
   2  14   1     9636.20    10632.11    563.72 o 
   3  14   1    13487.15    14735.76    763.41 o 
   4  14   1      299.98      495.90    243.42 o 
   5  14   1      150.71      232.28    250.91 o 
   6  14   1       23.94       87.06    305.84 o 
   7  14   1      122.30      279.86    480.17 o 
   8  14   1     4556.90     4642.01    932.29 o 
   9  14   1        4.90      953.87    408.38 o 
  10  14   1      678.31     1089.82    578.71 o 
 -10  15   1      788.62     1342.40    588.59 o 
  -9  15   1      219.07      634.23    616.30 o 
  -8  15   1     1504.45     1344.85    428.85 o 
  -7  15   1     3064.48     3070.38    440.57 o 
  -6  15   1     1856.81     1319.74    352.34 o 
  -5  15   1     3803.24     3567.35    456.58 o 
  -4  15   1      792.40     1186.60    349.54 o 
  -3  15   1    10037.24    10113.92    636.19 o 
  -2  15   1        0.64     -263.98    263.98 o 
  -1  15   1     1056.38     1056.76    300.79 o 
   0  15   1     3230.19     2967.91    485.62 o 
   1  15   1     2091.97     1763.25    381.85 o 
   2  15   1     5272.97     5573.12    611.62 o 
   3  15   1        1.78      175.39    238.60 o 
   4  15   1      355.34      550.74    287.99 o 
   5  15   1      666.98      761.80    296.64 o 
   6  15   1      620.03     1203.07    401.65 o 
   7  15   1      952.70     1390.37    401.83 o 
   8  15   1     2004.09     1637.50    773.25 o 
   9  15   1      832.10     1316.28    447.81 o 
  -9  16   1      339.79      553.37    406.81 o 
  -8  16   1     1281.08     1795.33    447.63 o 
  -7  16   1     1332.32     1528.17    443.42 o 
  -6  16   1       62.42       69.38    320.41 o 
  -5  16   1       29.43     -199.69    310.82 o 
  -4  16   1    12107.61    13689.14    783.67 o 
  -3  16   1    10916.16    11142.86    684.87 o 
  -2  16   1      995.73      950.50    391.96 o 
  -1  16   1     1497.16      972.55    372.20 o 
   0  16   1      763.15      779.66    298.46 o 
   1  16   1      335.47      -48.81    271.32 o 
   2  16   1     1647.45     1741.42    376.80 o 
   3  16   1       10.70     -355.77    355.77 o 
   4  16   1     2249.08     2329.03    401.19 o 
   5  16   1      158.98      167.17    308.79 o 
   6  16   1     2208.43     3719.57    517.47 o 
   7  16   1     3300.43     4745.81    624.99 o 
   8  16   1      462.67     1123.40    452.01 o 
   9  16   1      215.70      807.92    449.02 o 
  -8  17   1     1686.96     2271.81   1035.70 o 
  -7  17   1      152.25      -97.64    375.32 o 
  -6  17   1       12.86     -318.01    318.01 o 
  -5  17   1     3338.81     3570.77    685.52 o 
  -4  17   1       16.59      238.92    417.22 o 
  -3  17   1     2716.65     4672.34    968.81 o 
  -2  17   1     3004.19     2464.71    492.43 o 
  -1  17   1     1351.45      715.85    414.61 o 
   0  17   1      293.20     -152.50    368.61 o 
   1  17   1     7848.59     8384.76    664.42 o 
   2  17   1     4858.43     4215.15    603.04 o 
   3  17   1     1353.31     1110.45    481.08 o 
   4  17   1      734.11      739.15    438.78 o 
   5  17   1     6250.88     7184.92    720.08 o 
   6  17   1     5724.65     5256.93    657.30 o 
   7  17   1      337.54     1098.01    468.81 o 
  -6  18   1      755.33      695.35    466.48 o 
  -5  18   1     1758.17      913.89    709.55 o 
  -4  18   1      147.57     -350.35    481.62 o 
  -3  18   1     2458.51     3518.34    603.02 o 
  -2  18   1      888.84      372.10    436.72 o 
  -1  18   1     3221.24     2782.19    549.86 o 
   0  18   1     1807.95     1375.68    469.11 o 
   1  18   1     2505.04     2198.29    694.45 o 
   2  18   1      235.31      186.16    440.01 o 
   3  18   1      933.54      441.57    522.62 o 
   4  18   1     1949.52     1290.72    547.70 o 
   5  18   1    15780.25    17501.56   1525.92 o 
   6  18   1     6611.08     7443.73    757.07 o 
  -5  19   1        5.63      -72.41    470.61 o 
  -4  19   1      129.40      314.98    479.17 o 
  -3  19   1       14.11     -233.24    453.34 o 
  -2  19   1     1205.60      973.33    491.23 o 
  -1  19   1     2665.85     2540.31    586.13 o 
   0  19   1    14693.73    18115.18   1500.39 o 
   1  19   1     2773.58     3064.50    755.13 o 
   2  19   1       13.14     -529.30    529.30 o 
   3  19   1       27.74     -165.45    449.43 o 
   4  19   1      585.53     -248.85    473.55 o 
  -1  20   1     1297.52     2188.34    701.95 o 
   0  20   1     2998.07     5532.83   1269.58 o 
   1  20   1     2629.78     3834.25   1247.26 o 
 -15   0   2     5613.68     5795.15    973.52 o 
 -14   0   2     5994.01     5044.83    887.52 o 
 -13   0   2     2456.54     2624.79   1031.61 o 
 -12   0   2       50.94       94.50    228.93 o 
 -11   0   2    33725.34    32287.91   1322.84 o 
 -10   0   2     4982.86     6324.12    497.49 o 
  -9   0   2     1780.52     1907.27    298.30 o 
  -8   0   2    50320.66    42979.56   1557.73 o 
  -7   0   2    16824.80    17106.88    931.40 o 
  -6   0   2     1203.27     1126.86    174.17 o 
  -5   0   2    30354.69    25879.64    936.40 o 
  -4   0   2    13378.87    12372.04    497.59 o 
  -3   0   2    77497.99    86218.18   2732.81 o 
  -2   0   2    44739.95    42400.25   1356.47 o 
  -1   0   2   188756.55   210405.97   8147.61 o 
   0   0   2    68810.38    73067.77   2656.73 o 
   1   0   2     4231.13     3886.26    313.78 o 
   2   0   2     4028.73     4619.87    251.33 o 
   3   0   2     7917.77    11113.87    680.37 o 
   4   0   2     3741.45     3284.25    305.90 o 
   5   0   2     1157.75      826.00    131.93 o 
   6   0   2    10465.47    10805.58    492.68 o 
   7   0   2    31454.90    31413.36   1195.47 o 
   8   0   2    14220.46    15086.34    699.69 o 
   9   0   2     8261.11     7718.09    739.49 o 
  10   0   2     7842.84     7659.06    683.74 o 
  11   0   2     6932.98     5815.07    908.20 o 
  12   0   2     1186.21     1293.98    408.57 o 
  13   0   2     2201.81     3845.89   1051.64 o 
  14   0   2      146.41      319.69    495.62 o 
 -15   1   2      851.56     2417.05    702.40 o 
 -14   1   2     3672.87     4636.16    707.98 o 
 -13   1   2     1037.36     1939.44    381.12 o 
 -12   1   2      477.53      312.69    199.56 o 
 -11   1   2     1924.82     2332.91    260.41 o 
 -10   1   2     4692.89     5078.35    318.83 o 
  -9   1   2    19073.15    18101.41    587.36 o 
  -8   1   2    16401.89    17567.85    548.94 o 
  -7   1   2      985.69     1191.46    143.36 o 
  -6   1   2     2789.72     2318.17    163.83 o 
  -5   1   2    14642.99    12831.43    381.61 o 
  -4   1   2     8800.94     9421.34    288.45 o 
  -3   1   2      123.67      259.95     51.62 o 
  -2   1   2     3632.38     3302.64    138.35 o 
  -1   1   2       63.31       43.70     22.69 o 
   0   1   2     3105.65     3061.65    130.10 o 
   1   1   2    15738.19    16014.54    413.90 o 
   2   1   2       49.87      273.15     51.81 o 
   3   1   2     3597.81     4671.34    163.91 o 
   4   1   2     5928.67     6603.37    221.41 o 
   5   1   2    33669.01    31566.21    781.08 o 
   6   1   2     4379.47     4890.35    227.55 o 
   7   1   2      104.92      157.73    101.17 o 
   8   1   2     5208.01     5675.88    287.52 o 
   9   1   2        9.55     -138.82    138.82 o 
  10   1   2     1113.06     1432.02    269.43 o 
  11   1   2       21.71     -182.25    182.25 o 
  12   1   2     2274.86     1896.17    328.40 o 
  13   1   2      180.21      265.74    289.89 o 
  14   1   2      158.40      547.11    330.58 o 
 -15   2   2      760.88     2172.85    680.74 o 
 -14   2   2       44.87      580.06    416.92 o 
 -13   2   2      238.32      155.46    271.19 o 
 -12   2   2       17.14      -45.23    196.89 o 
 -11   2   2     5108.01     5734.45    392.16 o 
 -10   2   2     2559.40     3280.49    325.25 o 
  -9   2   2    26479.58    26856.87    846.26 o 
  -8   2   2      715.21      701.74    168.84 o 
  -7   2   2     2807.46     2964.41    221.24 o 
  -6   2   2       32.45       54.98     89.68 o 
  -5   2   2     2835.96     1885.25    159.31 o 
  -4   2   2     8634.92     8577.55    272.16 o 
  -3   2   2     9723.13    12324.73    375.58 o 
  -2   2   2    87249.54    79996.65   2240.44 o 
  -1   2   2     7950.50     7988.09    295.15 o 
   0   2   2    10998.49    14898.52    363.81 o 
   1   2   2    90197.49    95732.25   2266.23 o 
   2   2   2   103465.34   117247.57   3153.95 o 
   3   2   2    19054.96    21093.91    525.09 o 
   4   2   2     4481.62     3322.43    152.11 o 
   5   2   2       18.24       16.79     76.84 o 
   6   2   2     2330.74     2974.37    202.86 o 
   7   2   2     7501.42     6845.44    325.81 o 
   8   2   2     2567.53     3017.21    251.14 o 
   9   2   2     1775.13     2880.51    266.95 o 
  10   2   2      374.92      708.67    264.35 o 
  11   2   2     3963.30     3859.47    388.74 o 
  12   2   2      117.93       -9.14    225.58 o 
  13   2   2     1226.48     1832.33    391.04 o 
  14   2   2      996.90      876.94    346.59 o 
 -15   3   2       53.70      547.33    650.22 o 
 -14   3   2      253.22      385.61    413.97 o 
 -13   3   2      357.70      105.98    384.15 o 
 -12   3   2     2870.52     2557.99    333.71 o 
 -11   3   2     3658.80     4224.81    339.82 o 
 -10   3   2     1921.72     1844.40    223.11 o 
  -9   3   2    13017.72    12025.67    460.16 o 
  -8   3   2    10307.62    10468.13    399.69 o 
  -7   3   2       94.31      181.78    102.56 o 
  -6   3   2     6361.60     6229.65    261.92 o 
  -5   3   2     1356.20     1642.95    139.94 o 
  -4   3   2    56737.47    48290.30   1130.01 o 
  -3   3   2   102877.21   102999.27   2562.10 o 
  -2   3   2     8624.03     9443.42    351.16 o 
  -1   3   2      208.53       70.99     62.16 o 
   0   3   2     7241.60     8502.08    235.60 o 
   1   3   2     5634.13     5162.20    168.42 o 
   2   3   2    57820.82    56000.29   1279.62 o 
   3   3   2     7048.34     6033.23    204.00 o 
   4   3   2    10493.18     9957.60    301.08 o 
   5   3   2     9668.27     9978.46    315.92 o 
   6   3   2     9914.41     9048.83    319.24 o 
   7   3   2    23990.78    25138.49    688.59 o 
   8   3   2     5344.33     6003.29    300.46 o 
   9   3   2     1184.72     1498.20    213.97 o 
  10   3   2       98.21      647.58    206.16 o 
  11   3   2     5572.05     6807.46    869.24 o 
  12   3   2     2681.61     2955.00    589.75 o 
  13   3   2       41.06     -196.06    557.12 o 
  14   3   2     4070.92     4569.73    553.76 o 
 -15   4   2      155.76     1513.66    508.25 o 
 -14   4   2      580.66      895.14    448.82 o 
 -13   4   2        8.07       62.46    281.11 o 
 -12   4   2      256.25      372.87    277.40 o 
 -11   4   2       31.09     -162.88    162.88 o 
 -10   4   2      640.46      659.51    182.94 o 
  -9   4   2      153.30      -59.73    149.83 o 
  -8   4   2     1490.94     1365.01    177.18 o 
  -7   4   2    18543.67    18558.08    548.42 o 
  -6   4   2    32609.28    33263.82    952.31 o 
  -5   4   2     1102.45     1059.94    174.68 o 
  -4   4   2    21134.25    21267.02    711.07 o 
  -3   4   2    20857.45    16406.13    491.65 o 
  -2   4   2    22839.60    21092.10    593.76 o 
  -1   4   2    71127.76    73480.86   1820.78 o 
   0   4   2      786.22     1268.37     89.19 o 
   1   4   2    36952.32    38124.79    891.24 o 
   2   4   2     7812.41     7798.98    250.06 o 
   3   4   2     1250.34     1528.26    128.66 o 
   4   4   2    18205.43    17046.78    463.37 o 
   5   4   2     9253.15     9454.83    312.31 o 
   6   4   2     1295.93     1311.93    133.07 o 
   7   4   2    10049.06    10062.21    367.14 o 
   8   4   2     6468.82     6440.02    351.11 o 
   9   4   2      705.54      451.76    160.61 o 
  10   4   2      713.07     1255.35    266.40 o 
  11   4   2      106.83       42.29    225.00 o 
  12   4   2     1087.28      896.37    409.80 o 
  13   4   2     1752.84     1898.31    443.64 o 
  14   4   2      105.25     -109.22    306.68 o 
 -14   5   2     1128.95     2011.10    549.52 o 
 -13   5   2     7457.04     6484.65    605.36 o 
 -12   5   2     7640.01     7684.90    725.87 o 
 -11   5   2     3013.44     3003.06    410.63 o 
 -10   5   2      410.74      536.48    178.24 o 
  -9   5   2     1159.01     1399.38    209.45 o 
  -8   5   2     2436.35     2287.11    231.98 o 
  -7   5   2    14399.74    12522.99    419.48 o 
  -6   5   2       12.48      190.45     93.79 o 
  -5   5   2      625.86     1639.17    159.67 o 
  -4   5   2    69054.13    66395.69   1718.11 o 
  -3   5   2     7593.31     7918.92    299.07 o 
  -2   5   2     1599.09      957.91    110.13 o 
  -1   5   2       12.07      180.08     68.74 o 
   0   5   2    28824.35    27389.71    678.93 o 
   1   5   2     5824.58     6406.03    227.49 o 
   2   5   2    71457.16    62162.98   1430.01 o 
   3   5   2      331.52      839.18     97.86 o 
   4   5   2     2223.31     2000.82    153.05 o 
   5   5   2     7523.58     7308.24    271.70 o 
   6   5   2      523.18      641.55    112.66 o 
   7   5   2      844.97     1298.06    156.63 o 
   8   5   2    12358.94    13468.80    517.57 o 
   9   5   2     5542.59     5291.76    399.62 o 
  10   5   2      173.90      -28.96    180.08 o 
  11   5   2     6559.29     7856.83    619.78 o 
  12   5   2      420.14      584.80    284.60 o 
  13   5   2     1379.08      714.79    352.60 o 
  14   5   2       28.55      352.72    352.09 o 
 -14   6   2       54.53     -255.57    429.98 o 
 -13   6   2     4937.01     4662.40    829.87 o 
 -12   6   2     2495.99     2525.12    406.27 o 
 -11   6   2     3365.33     4395.12    594.97 o 
 -10   6   2     2966.37     2824.61    327.71 o 
  -9   6   2    19912.14    18156.27    656.83 o 
  -8   6   2     3906.80     3609.72    287.92 o 
  -7   6   2     3117.87     2743.12    245.08 o 
  -6   6   2     6457.30     6546.12    325.70 o 
  -5   6   2    24610.44    22943.31    708.44 o 
  -4   6   2     5141.69     5270.85    308.62 o 
  -3   6   2    18083.42    17495.31    549.37 o 
  -2   6   2     1977.22     2472.31    175.49 o 
  -1   6   2     1784.28     1821.26    133.56 o 
   0   6   2      144.17      195.22     75.25 o 
   1   6   2    56605.42    58068.38   1356.63 o 
   2   6   2    13962.03    15876.95    451.23 o 
   3   6   2     3825.29     3979.50    199.52 o 
   4   6   2    30352.85    31125.60    794.68 o 
   5   6   2    29980.83    29437.48    767.23 o 
   6   6   2     4574.28     4998.67    250.74 o 
   7   6   2     7323.99     7767.92    332.26 o 
   8   6   2     3192.17     3053.65    311.62 o 
   9   6   2      702.97     1263.44    246.06 o 
  10   6   2     1571.07     1570.55    269.33 o 
  11   6   2      450.70      401.90    272.54 o 
  12   6   2      412.91      974.54    328.00 o 
  13   6   2      238.45      655.21    328.93 o 
  14   6   2     2668.07     3087.29    651.23 o 
 -14   7   2      216.05      649.24    631.18 o 
 -13   7   2     7880.59     9076.68    751.50 o 
 -12   7   2    10095.22    10183.46   1571.24 o 
 -11   7   2      120.15      276.03    267.20 o 
 -10   7   2      569.61      515.48    226.97 o 
  -9   7   2    12886.04    11009.13    881.94 o 
  -8   7   2     7715.43     8980.26    662.29 o 
  -7   7   2    96136.23    94678.44   2483.79 o 
  -6   7   2     6729.55     6426.78    348.46 o 
  -5   7   2     5862.34     6148.90    378.24 o 
  -4   7   2      298.17      174.72    110.65 o 
  -3   7   2     8863.72     8865.13    356.16 o 
  -2   7   2    13655.45    13518.01    455.01 o 
  -1   7   2    10711.97     8666.86    304.26 o 
   0   7   2     8012.26     7902.23    293.42 o 
   1   7   2    12380.71    13012.76    405.15 o 
   2   7   2    34868.54    35019.23    881.21 o 
   3   7   2     7955.74     8508.31    313.68 o 
   4   7   2     2026.78     2211.20    207.44 o 
   5   7   2     4852.96     4677.76    280.12 o 
   6   7   2    26111.49    28864.75    784.21 o 
   7   7   2    35332.71    34791.61   1045.06 o 
   8   7   2     1100.41     1343.02    240.94 o 
   9   7   2    31999.10    30936.30   1407.15 o 
  10   7   2     7651.07     7828.34    636.16 o 
  11   7   2     4450.20     4533.77    455.46 o 
  12   7   2     6879.65     5028.75    545.30 o 
  13   7   2      775.25     1119.93    471.92 o 
 -14   8   2      290.10      679.03    399.31 o 
 -13   8   2       15.36     1031.88    365.83 o 
 -12   8   2       94.68      668.80    337.69 o 
 -11   8   2     4818.76     4873.55    563.19 o 
 -10   8   2      121.44      310.63    228.99 o 
  -9   8   2      692.08     1156.50    312.30 o 
  -8   8   2    14154.16    14993.72    676.16 o 
  -7   8   2    20538.98    21037.74    721.60 o 
  -6   8   2     1481.62     1924.32    225.66 o 
  -5   8   2     1613.91     1491.82    189.40 o 
  -4   8   2     7394.60     7338.58    351.49 o 
  -3   8   2    12711.37    12576.66    470.86 o 
  -2   8   2    57234.77    52920.19   1278.36 o 
  -1   8   2     8366.40     8489.37    321.30 o 
   0   8   2    22355.34    23124.99    711.07 o 
   1   8   2    14289.37    16349.87    493.93 o 
   2   8   2     3162.54     3599.75    214.36 o 
   3   8   2     1801.06     2828.86    195.18 o 
   4   8   2    35137.18    33182.57    874.85 o 
   5   8   2     1567.17     1816.92    205.04 o 
   6   8   2     3850.17     4012.58    300.77 o 
   7   8   2     3411.87     2446.55    293.78 o 
   8   8   2     6454.86     5944.88    560.17 o 
   9   8   2      293.34      212.75    215.16 o 
  10   8   2     1858.24     2026.85    355.14 o 
  11   8   2      328.14      757.78    250.47 o 
  12   8   2      647.31      981.80    473.09 o 
  13   8   2     2195.20     1677.79    574.07 o 
 -13   9   2      199.62      482.28    534.48 o 
 -12   9   2       59.61     -323.26    323.26 o 
 -11   9   2      262.28      691.37    322.79 o 
 -10   9   2      308.46      104.80    307.96 o 
  -9   9   2     2116.63     2205.97    323.31 o 
  -8   9   2      643.18      730.72    216.46 o 
  -7   9   2    23539.32    23032.79    906.30 o 
  -6   9   2     1393.85     1991.04    235.24 o 
  -5   9   2      229.34     -135.68    135.68 o 
  -4   9   2     5299.31     5300.49    325.51 o 
  -3   9   2    14826.39    13599.22    519.93 o 
  -2   9   2    81194.07    86873.05   2022.77 o 
  -1   9   2    36492.49    36979.03    963.03 o 
   0   9   2       52.57      176.40    125.16 o 
   1   9   2     1385.40     1670.21    175.42 o 
   2   9   2      404.20      906.41    153.39 o 
   3   9   2       47.74      189.76    120.66 o 
   4   9   2       12.90      302.53    160.33 o 
   5   9   2     7681.81     6879.92    398.89 o 
   6   9   2        0.03     -148.46    148.46 o 
   7   9   2      233.33       19.95    175.96 o 
   8   9   2      919.67      783.38    235.30 o 
   9   9   2     1905.12     2126.82    304.25 o 
  10   9   2      152.89      -64.37    210.85 o 
  11   9   2      745.36     1368.18    370.32 o 
  12   9   2     4972.54     5422.41   1102.84 o 
  13   9   2      472.49      899.83    525.49 o 
 -13  10   2     2857.18     3783.47    994.20 o 
 -12  10   2     2411.59     1761.07    548.62 o 
 -11  10   2     3194.34     4320.35    620.71 o 
 -10  10   2     1865.41     2294.70    417.30 o 
  -9  10   2      535.81      697.37    294.39 o 
  -8  10   2      524.63     1322.14    280.08 o 
  -7  10   2      208.48      404.72    210.39 o 
  -6  10   2     1191.77     1615.67    261.72 o 
  -5  10   2     2426.14     2649.58    271.05 o 
  -4  10   2     5241.47     5455.09    352.88 o 
  -3  10   2      117.51      146.10    203.56 o 
  -2  10   2   160831.36   161902.25   3663.65 o 
  -1  10   2   121883.45   124954.50   2887.38 o 
   0  10   2      835.89      986.59    164.10 o 
   1  10   2      255.12      165.31    125.02 o 
   2  10   2      727.45      905.43    171.33 o 
   3  10   2    27348.80    29914.30    835.64 o 
   4  10   2   120885.98   118868.77   3105.94 o 
   5  10   2     7347.95     7249.03    511.66 o 
   6  10   2    25821.23    25300.35    852.48 o 
   7  10   2       47.83     -148.62    190.18 o 
   8  10   2      203.68       95.93    209.56 o 
   9  10   2     1216.78     1126.51    257.84 o 
  10  10   2     2634.73     3179.32    461.36 o 
  11  10   2       90.64     1027.00    378.60 o 
  12  10   2      498.87      444.61    479.60 o 
 -12  11   2      101.04      619.10    649.41 o 
 -11  11   2     8183.01     9088.23   1409.02 o 
 -10  11   2    14635.63    13869.70   1739.33 o 
  -9  11   2    10393.61     9870.99    623.55 o 
  -8  11   2     2740.52     2766.33    407.24 o 
  -7  11   2    20948.31    20806.15    886.40 o 
  -6  11   2     3589.36     4273.45    406.48 o 
  -5  11   2     5272.94     5878.76    463.09 o 
  -4  11   2     9812.17    10200.06    498.32 o 
  -3  11   2      433.83      978.89    217.98 o 
  -2  11   2     6783.16     8219.16    434.19 o 
  -1  11   2    11129.04    13478.91    487.71 o 
   0  11   2     1109.97     1499.27    209.65 o 
   1  11   2      464.41      477.54    168.60 o 
   2  11   2     1997.52     2435.76    235.23 o 
   3  11   2    39651.55    40669.04   1228.89 o 
   4  11   2    28589.42    29515.27   1138.74 o 
   5  11   2      415.80      846.99    312.75 o 
   6  11   2     1647.69     1851.93    267.31 o 
   7  11   2      812.32     1291.91    332.29 o 
   8  11   2      942.43      993.37    476.12 o 
   9  11   2    21814.20    20135.39   1799.95 o 
  10  11   2     5434.92     5767.51    617.08 o 
  11  11   2     3684.52     4311.20    709.03 o 
  12  11   2     7004.60     6534.15    900.76 o 
 -12  12   2      820.10     1607.32    442.33 o 
 -11  12   2     8820.59     7996.40    723.30 o 
 -10  12   2     2866.67     3590.07    690.53 o 
  -9  12   2        0.21      -24.64    305.51 o 
  -8  12   2      130.67      129.41    245.76 o 
  -7  12   2     6476.81     5236.73    473.53 o 
  -6  12   2    32479.76    28685.46   1128.07 o 
  -5  12   2    25840.93    27120.67   1066.51 o 
  -4  12   2     2495.46     2881.36    366.77 o 
  -3  12   2     2617.53     2092.24    265.60 o 
  -2  12   2      454.08      412.99    182.54 o 
  -1  12   2     2612.45     3191.06    306.90 o 
   0  12   2     1251.48     1652.45    218.77 o 
   1  12   2      195.93      -72.08    147.64 o 
   2  12   2     2906.39     3172.14    322.74 o 
   3  12   2      566.73      840.33    232.51 o 
   4  12   2       48.00      191.65    199.32 o 
   5  12   2     6458.89     6579.02    437.50 o 
   6  12   2     2422.95     2931.39    371.28 o 
   7  12   2    35760.34    36873.99   1937.56 o 
   8  12   2    33746.29    31395.71   1928.89 o 
   9  12   2     2332.02     2344.55    441.94 o 
  10  12   2     2244.21     2993.34    483.15 o 
  11  12   2      898.09     1433.74    415.86 o 
 -11  13   2      205.65     1121.50    409.34 o 
 -10  13   2        6.01      242.18    344.62 o 
  -9  13   2     2775.31     3685.23    636.41 o 
  -8  13   2        0.32      271.21    309.36 o 
  -7  13   2     9706.15    10341.71    696.31 o 
  -6  13   2     2553.93     2510.77    379.14 o 
  -5  13   2    26913.23    25959.70   1060.60 o 
  -4  13   2     3207.87     2800.25    358.26 o 
  -3  13   2     6930.37     8455.79    578.09 o 
  -2  13   2      472.13      620.42    207.16 o 
  -1  13   2     1290.65     2164.15    284.43 o 
   0  13   2    34000.26    37007.26   1159.66 o 
   1  13   2      164.69      502.94    215.11 o 
   2  13   2    24312.36    25711.31   1083.76 o 
   3  13   2     5085.90     6048.05    482.87 o 
   4  13   2       54.35      -14.09    204.73 o 
   5  13   2       62.94      -88.69    203.60 o 
   6  13   2     2085.87     1699.60    396.53 o 
   7  13   2    12243.83    11533.16    826.49 o 
   8  13   2     1821.49     1869.22    429.41 o 
   9  13   2     6675.00     6882.18    897.25 o 
  10  13   2     1417.56     1690.99    734.96 o 
  11  13   2     2050.85     1850.08    677.29 o 
 -11  14   2      180.92      730.56    411.25 o 
 -10  14   2      117.51      230.57    359.86 o 
  -9  14   2     1522.06     2432.25    533.94 o 
  -8  14   2     1529.42     1679.57    369.49 o 
  -7  14   2      414.91      335.10    314.00 o 
  -6  14   2       18.14      244.13    282.34 o 
  -5  14   2     5311.58     5924.81    534.42 o 
  -4  14   2     8726.14     8189.28    599.49 o 
  -3  14   2      519.45      472.54    267.32 o 
  -2  14   2        1.96     -228.31    228.31 o 
  -1  14   2      743.04      336.00    223.30 o 
   0  14   2    21938.05    21579.66   1176.42 o 
   1  14   2    51731.71    54277.86   1853.93 o 
   2  14   2    29336.12    28266.52   1748.82 o 
   3  14   2      619.45      758.41    236.93 o 
   4  14   2      665.24      745.64    238.57 o 
   5  14   2        5.36      -64.54    221.31 o 
   6  14   2     3476.44     3236.06    485.67 o 
   7  14   2     7367.98     5437.71    627.38 o 
   8  14   2     1031.62      390.11    535.16 o 
   9  14   2        2.06     1102.25    924.82 o 
  10  14   2      192.52      966.58    533.72 o 
 -10  15   2     2545.27     3457.46    711.11 o 
  -9  15   2     1520.34     1544.60    662.38 o 
  -8  15   2     1062.91     2377.78    462.88 o 
  -7  15   2     1041.52     2427.04    450.29 o 
  -6  15   2     3189.16     3746.82    468.06 o 
  -5  15   2      101.29      244.36    329.97 o 
  -4  15   2    21482.83    23458.29   1016.48 o 
  -3  15   2    10033.81    10746.20    658.97 o 
  -2  15   2     2147.36     2060.63    360.88 o 
  -1  15   2     3877.85     3846.77    444.85 o 
   0  15   2    25147.18    25285.59   1667.59 o 
   1  15   2       35.68      317.42    296.38 o 
   2  15   2    23634.53    25980.96   1093.72 o 
   3  15   2     6289.66     7239.67    573.93 o 
   4  15   2     1190.34     1036.03    273.12 o 
   5  15   2     8761.47     9325.95    776.57 o 
   6  15   2    10008.88    11548.81    860.58 o 
   7  15   2      530.50      886.35    388.21 o 
   8  15   2     1113.92     1481.30    471.21 o 
   9  15   2      666.30     1608.09    703.03 o 
  -9  16   2     9044.00     8285.86    787.77 o 
  -8  16   2    11470.32    10449.65    889.11 o 
  -7  16   2      413.70      609.83    329.31 o 
  -6  16   2     5371.66     5141.30    569.44 o 
  -5  16   2      649.02      274.45    317.29 o 
  -4  16   2     5744.71     6535.04    583.04 o 
  -3  16   2    20340.81    18974.96    913.90 o 
  -2  16   2     1167.44      882.45    399.73 o 
  -1  16   2      669.29      572.79    379.16 o 
   0  16   2      177.94     -242.28    493.44 o 
   1  16   2        5.53      164.11    437.94 o 
   2  16   2     1112.99      655.61    358.97 o 
   3  16   2      187.90      567.74    303.31 o 
   4  16   2      395.23      402.51    375.40 o 
   5  16   2    11102.59    10439.91   1244.40 o 
   6  16   2    12936.28    14569.68   1600.75 o 
   7  16   2     1126.71     1277.01    715.10 o 
   8  16   2     3097.30     2757.65    558.76 o 
  -8  17   2      356.20     1753.02    499.43 o 
  -7  17   2      316.50      535.26    536.27 o 
  -6  17   2      394.61      -29.09    332.02 o 
  -5  17   2       85.05     -434.43    434.43 o 
  -4  17   2     1655.03     2308.43    422.37 o 
  -3  17   2      126.07      458.58    400.84 o 
  -2  17   2        6.44      281.74    373.90 o 
  -1  17   2     1518.88     1601.87    472.01 o 
   0  17   2     1613.04     1437.26    434.47 o 
   1  17   2       87.72      479.55    370.33 o 
   2  17   2      103.51     -295.54    295.54 o 
   3  17   2     1189.35      631.07    461.57 o 
   4  17   2       31.46      339.99    487.71 o 
   5  17   2     3188.19     3362.03    652.71 o 
   6  17   2      372.77     1714.01    456.77 o 
   7  17   2       71.87      171.80    718.60 o 
  -6  18   2       21.15     -342.13    342.13 o 
  -5  18   2      910.71     -101.57    461.28 o 
  -4  18   2     1143.60     1933.39    539.91 o 
  -3  18   2     4106.73     5034.12    667.92 o 
  -2  18   2       34.03     -239.14    411.52 o 
  -1  18   2        4.45     -375.53    375.53 o 
   0  18   2     3463.64     3775.29    595.79 o 
   1  18   2        1.78      -42.94    374.38 o 
   2  18   2      678.47     1329.20    629.11 o 
   3  18   2      124.52     -411.63    411.63 o 
   4  18   2        0.75      234.81    819.91 o 
   5  18   2     3518.04     4248.16    799.54 o 
   6  18   2     6297.29     7410.98   2388.50 o 
  -5  19   2      507.85       75.67    492.33 o 
  -4  19   2      657.11      831.41    475.52 o 
  -3  19   2     3139.43     3330.41    614.83 o 
  -2  19   2     1872.19      960.66    518.77 o 
  -1  19   2     4534.92     4998.86   1325.23 o 
   0  19   2    10127.13    12610.35   2162.33 o 
   1  19   2       20.06      194.06    575.72 o 
   2  19   2     3238.31     3942.05    820.49 o 
   3  19   2     2101.69     2673.47    957.43 o 
   4  19   2      193.01     -139.27    562.98 o 
  -1  20   2     1022.14      720.16    481.75 o 
   0  20   2     6561.56     7759.44   1767.17 o 
 -15   1   3        0.61      307.22    554.05 o 
 -14   1   3       42.44     -356.45    419.47 o 
 -13   1   3      402.54      799.81    274.28 o 
 -12   1   3        0.91      -45.93    210.25 o 
 -11   1   3     6255.93     6232.19    365.66 o 
 -10   1   3     5906.40     5891.18    337.64 o 
  -9   1   3      640.49      562.01    171.49 o 
  -8   1   3    11831.94    10341.76    393.08 o 
  -7   1   3     5711.43     5419.49    260.03 o 
  -6   1   3     2274.36     2837.92    177.39 o 
  -5   1   3    35133.92    28398.03    717.09 o 
  -4   1   3     2692.73     2620.37    135.12 o 
  -3   1   3    46821.79    44745.75   1027.67 o 
  -2   1   3    84130.34    80687.42   2161.28 o 
  -1   1   3    48876.11    54172.75   1342.39 o 
   0   1   3       10.57      263.41     33.29 o 
   1   1   3    99807.34   107386.84   2545.56 o 
   2   1   3    42985.15    46446.27   1147.97 o 
   3   1   3    28626.65    26505.26    723.04 o 
   4   1   3    19256.43    15724.52    423.20 o 
   5   1   3     1510.94     2102.09    133.59 o 
   6   1   3        6.10      152.32     79.90 o 
   7   1   3    13655.05    13683.99    437.66 o 
   8   1   3     1802.86     2042.01    215.93 o 
   9   1   3        5.81     -120.82    149.12 o 
  10   1   3     7389.84     7053.76    510.19 o 
  11   1   3     2338.22     2601.15    342.99 o 
  12   1   3      144.80      628.16    257.68 o 
  13   1   3     5002.38     6089.35    607.03 o 
  14   1   3       39.75       12.91    296.90 o 
 -15   2   3        2.64      -84.03    525.16 o 
 -14   2   3       36.84      347.08    397.54 o 
 -13   2   3     1304.82     1848.39    537.41 o 
 -12   2   3     1306.97     1418.86    281.50 o 
 -11   2   3      853.10      698.15    233.71 o 
 -10   2   3     6658.36     6743.23    559.02 o 
  -9   2   3     2627.77     3451.67    292.36 o 
  -8   2   3        2.01     -112.16    127.06 o 
  -7   2   3     2159.54     2308.54    198.78 o 
  -6   2   3    21047.81    19997.31    596.36 o 
  -5   2   3      920.42     1218.13    128.43 o 
  -4   2   3     2822.77     2847.04    141.21 o 
  -3   2   3   166026.13   161000.55   3545.61 o 
  -2   2   3    20436.44    18869.39    515.92 o 
  -1   2   3     2579.68     2190.99    179.97 o 
   0   2   3    11747.20    11776.38    298.74 o 
   1   2   3    12458.12    14612.77    401.46 o 
   2   2   3      245.34      -12.94     57.03 o 
   3   2   3      456.39      369.58     70.87 o 
   4   2   3      151.42      282.02     74.63 o 
   5   2   3      515.00      797.11     91.84 o 
   6   2   3     3610.78     4143.55    242.25 o 
   7   2   3      682.80      632.98    148.77 o 
   8   2   3    20065.85    19969.05    656.23 o 
   9   2   3      959.19     1748.32    245.93 o 
  10   2   3    21667.90    22573.53   1018.89 o 
  11   2   3     6655.46     7169.32    511.05 o 
  12   2   3      236.68      571.30    261.26 o 
  13   2   3     1986.49     1666.62    398.41 o 
  14   2   3     2890.97     3766.37    522.78 o 
 -15   3   3      248.02      434.41    456.97 o 
 -14   3   3     1082.02     1260.11    456.15 o 
 -13   3   3        5.31     -105.60    388.34 o 
 -12   3   3       52.14      237.27    221.32 o 
 -11   3   3     2981.53     3320.12    310.88 o 
 -10   3   3      341.32      444.20    172.03 o 
  -9   3   3    11224.66    10632.31    428.05 o 
  -8   3   3      714.80      818.93    151.96 o 
  -7   3   3      332.96      364.06    114.84 o 
  -6   3   3     3067.89     3873.85    202.24 o 
  -5   3   3    62811.33    57116.82   1501.81 o 
  -4   3   3     2454.84     2074.88    118.92 o 
  -3   3   3    18497.28    15685.32    406.53 o 
  -2   3   3    34591.63    29584.06    907.28 o 
  -1   3   3    52341.64    57111.15   1428.10 o 
   0   3   3     4221.22     4470.11    152.41 o 
   1   3   3    56487.95    57984.95   1317.13 o 
   2   3   3    19639.77    18115.68    466.02 o 
   3   3   3    20882.73    21789.59    602.45 o 
   4   3   3     9491.81     8049.52    259.66 o 
   5   3   3     5496.16     4506.51    201.84 o 
   6   3   3    17256.90    17436.97    507.13 o 
   7   3   3     5037.02     5248.01    272.09 o 
   8   3   3     4998.85     4717.53    308.48 o 
   9   3   3     2378.58     2123.15    244.65 o 
  10   3   3      395.35      523.43    204.31 o 
  11   3   3     9847.79    10563.99    600.45 o 
  12   3   3     8128.37     7939.29    658.24 o 
  13   3   3       36.41      117.00    351.97 o 
  14   3   3       29.52      285.65    321.16 o 
 -15   4   3     2034.84     2161.79    567.47 o 
 -14   4   3     6053.81     6390.98    788.37 o 
 -13   4   3      236.35      189.31    297.10 o 
 -12   4   3     4897.11     4898.19    423.04 o 
 -11   4   3       67.45      140.74    187.73 o 
 -10   4   3     5762.55     6574.56    385.42 o 
  -9   4   3    16635.40    18090.82    648.16 o 
  -8   4   3     2340.01     2457.30    209.32 o 
  -7   4   3      936.55      809.66    151.58 o 
  -6   4   3    11655.74    11097.00    359.90 o 
  -5   4   3    10572.24    10815.41    337.95 o 
  -4   4   3     9774.43     7448.09    288.04 o 
  -3   4   3     2642.01     2855.67    204.05 o 
  -2   4   3    20539.91    19315.28    546.49 o 
  -1   4   3    10303.30     7533.41    228.36 o 
   0   4   3   133844.17   130343.30   2886.09 o 
   1   4   3     9086.88     9379.21    279.46 o 
   2   4   3     5750.22     4142.36    172.21 o 
   3   4   3       67.65      615.55     99.28 o 
   4   4   3     1546.61     1998.17    131.03 o 
   5   4   3    55455.22    60103.72   1415.58 o 
   6   4   3    64647.37    62048.73   1473.17 o 
   7   4   3    20513.26    19543.06    690.18 o 
   8   4   3     2119.65     2757.14    266.71 o 
   9   4   3     3905.04     4492.60    319.56 o 
  10   4   3     3569.56     3663.37    356.15 o 
  11   4   3       56.20      337.44    243.92 o 
  12   4   3       18.92       -6.48    252.18 o 
  13   4   3      103.80      182.33    287.63 o 
  14   4   3      768.60      908.83    386.46 o 
 -14   5   3       13.32       35.47    293.84 o 
 -13   5   3     3139.64     2622.24    431.88 o 
 -12   5   3     2793.36     2790.58    425.29 o 
 -11   5   3     5525.23     4973.33    422.63 o 
 -10   5   3     6603.47     6089.81   1001.42 o 
  -9   5   3     8406.27     8125.32    402.99 o 
  -8   5   3    15585.20    14797.14    556.18 o 
  -7   5   3     3097.28     2945.50    194.91 o 
  -6   5   3     6899.72     6820.75    264.08 o 
  -5   5   3      456.31      830.28    122.80 o 
  -4   5   3     2840.92     2894.69    202.08 o 
  -3   5   3     5624.17     5503.02    236.99 o 
  -2   5   3     4455.74     3937.29    158.11 o 
  -1   5   3     5620.31     5887.44    204.97 o 
   0   5   3    29556.96    30456.31    743.49 o 
   1   5   3    92094.57    92919.79   2103.05 o 
   2   5   3      299.46      714.31     91.54 o 
   3   5   3    27847.94    28810.70    730.85 o 
   4   5   3     1948.13     3023.66    195.72 o 
   5   5   3     6163.72     6742.87    271.11 o 
   6   5   3     5775.10     6765.45    368.00 o 
   7   5   3     1602.45     1630.56    199.82 o 
   8   5   3    12024.44    12779.74    497.47 o 
   9   5   3     2866.28     3067.44    286.75 o 
  10   5   3      378.48     -101.00    228.70 o 
  11   5   3     4256.07     5035.82    512.55 o 
  12   5   3      833.02      517.78    300.50 o 
  13   5   3      151.75      -69.33    292.63 o 
  14   5   3      493.13      877.45    395.27 o 
 -14   6   3      256.39      650.58    567.08 o 
 -13   6   3     4689.97     5687.22    586.82 o 
 -12   6   3     5077.47     4485.00    514.07 o 
 -11   6   3      777.46      596.73    245.47 o 
 -10   6   3     1172.83      917.51    235.94 o 
  -9   6   3     2427.50     2312.76    285.29 o 
  -8   6   3      913.50     1466.61    214.49 o 
  -7   6   3    14071.40    12284.69    482.43 o 
  -6   6   3    19487.05    18559.95    617.55 o 
  -5   6   3    86361.54    83427.98   2161.44 o 
  -4   6   3     8705.57     9772.63    465.09 o 
  -3   6   3    22589.39    19856.00    605.52 o 
  -2   6   3      183.12      293.87     71.95 o 
  -1   6   3      464.96      856.37    103.76 o 
   0   6   3    67288.93    61841.82   1437.19 o 
   1   6   3    23627.52    22926.41    600.71 o 
   2   6   3      354.92      162.54     91.26 o 
   3   6   3     2257.73     2349.36    160.11 o 
   4   6   3      677.94      713.03    135.06 o 
   5   6   3     6017.29     6448.01    278.11 o 
   6   6   3     3238.17     2877.60    199.26 o 
   7   6   3     3794.63     4444.47    287.55 o 
   8   6   3     1375.73     1242.88    238.09 o 
   9   6   3    19404.10    19900.25    913.49 o 
  10   6   3      702.15      719.37    223.37 o 
  11   6   3     3976.76     4235.21    558.82 o 
  12   6   3       94.49      -15.84    277.42 o 
  13   6   3     1806.43     1735.00    395.66 o 
 -14   7   3       34.87      134.59    342.64 o 
 -13   7   3       11.61      515.95    335.92 o 
 -12   7   3      358.37      412.54    312.64 o 
 -11   7   3     4622.50     4748.26    429.67 o 
 -10   7   3     4449.02     4901.15    426.14 o 
  -9   7   3        1.75      280.51    183.50 o 
  -8   7   3      476.81      581.67    209.94 o 
  -7   7   3     6081.89     6583.03    499.53 o 
  -6   7   3    12340.40    10899.77    444.35 o 
  -5   7   3    35810.21    32804.30    964.35 o 
  -4   7   3      817.92     1552.52    220.24 o 
  -3   7   3    37757.64    35991.66   1015.84 o 
  -2   7   3      455.14      762.27    103.93 o 
  -1   7   3      506.62      308.67     98.64 o 
   0   7   3    24807.27    23942.07    637.99 o 
   1   7   3      133.27      125.50     90.27 o 
   2   7   3     8494.54     8829.22    318.73 o 
   3   7   3    11872.58    12514.42    404.57 o 
   4   7   3      915.58      811.67    163.88 o 
   5   7   3     8843.83     7214.97    307.13 o 
   6   7   3     8924.78     9159.15    356.70 o 
   7   7   3     4919.82     4950.18    378.26 o 
   8   7   3    12352.41    11351.55    561.98 o 
   9   7   3    14067.16    13571.30    681.07 o 
  10   7   3     5564.56     6265.08    791.33 o 
  11   7   3     1936.06     1573.38    342.69 o 
  12   7   3      552.21      411.70    430.94 o 
  13   7   3     3123.33     2899.20    470.06 o 
 -14   8   3       19.80      392.32    367.06 o 
 -13   8   3     1094.68     2148.57    441.46 o 
 -12   8   3      493.24      558.47    312.92 o 
 -11   8   3     7220.06     7652.74    666.56 o 
 -10   8   3    27200.04    28730.49   1113.12 o 
  -9   8   3     4469.94     4720.75    411.75 o 
  -8   8   3      467.60      213.37    186.70 o 
  -7   8   3    41530.02    40679.59   1544.55 o 
  -6   8   3     1657.23     2066.60    221.30 o 
  -5   8   3    49978.30    48536.08   1357.13 o 
  -4   8   3     6695.67     7585.83    356.84 o 
  -3   8   3     2563.68     2748.45    279.03 o 
  -2   8   3    11455.46    11787.13    385.47 o 
  -1   8   3    13932.45    14324.27    448.07 o 
   0   8   3    12120.35    11838.55    396.62 o 
   1   8   3      658.66      962.72    135.48 o 
   2   8   3      646.55      834.94    133.17 o 
   3   8   3    55803.37    56241.35   1367.82 o 
   4   8   3    49124.37    51627.03   1281.26 o 
   5   8   3      865.93     1098.14    161.88 o 
   6   8   3      133.98      113.83    172.53 o 
   7   8   3      842.94     1153.15    237.45 o 
   8   8   3     7466.32     7152.67    481.23 o 
   9   8   3    34161.30    33415.41   1367.33 o 
  10   8   3     3231.89     2604.56    361.57 o 
  11   8   3     2174.40     2800.65    426.67 o 
  12   8   3      610.65      850.73    344.99 o 
  13   8   3      260.20      326.13    464.97 o 
 -13   9   3     6265.71     5628.34   1151.62 o 
 -12   9   3     3458.82     3965.47    804.39 o 
 -11   9   3     7231.10     7462.96    672.00 o 
 -10   9   3     2687.04     2186.22    334.94 o 
  -9   9   3        7.77      290.96    243.18 o 
  -8   9   3       19.89     -106.41    164.01 o 
  -7   9   3      750.85      850.33    214.14 o 
  -6   9   3     3689.48     3542.82    414.33 o 
  -5   9   3      188.18      206.36    146.43 o 
  -4   9   3    16726.88    17100.15    610.12 o 
  -3   9   3     5009.97     6680.64    349.58 o 
  -2   9   3   138185.09   140750.75   3188.16 o 
  -1   9   3    34680.43    35780.43    938.98 o 
   0   9   3    11128.61    10754.30    391.38 o 
   1   9   3    17943.56    18403.31    559.67 o 
   2   9   3        4.43      -23.90    130.04 o 
   3   9   3    45728.89    48969.76   1235.14 o 
   4   9   3    92332.13    92947.70   2194.05 o 
   5   9   3     2885.40     3033.31    318.72 o 
   6   9   3    25797.27    24706.98    921.02 o 
   7   9   3       99.11       54.74    182.31 o 
   8   9   3        2.44      -67.56    187.67 o 
   9   9   3      235.85      629.45    237.72 o 
  10   9   3     1443.00     1948.16    317.42 o 
  11   9   3      519.90      786.47    354.72 o 
  12   9   3        1.01      232.50    475.07 o 
 -13  10   3      129.40      333.87    446.76 o 
 -12  10   3      828.07     1212.60    684.17 o 
 -11  10   3     1686.13     2065.51    644.37 o 
 -10  10   3     1861.59     1191.44    307.40 o 
  -9  10   3      494.02       51.42    383.46 o 
  -8  10   3     8568.11     8686.12    552.24 o 
  -7  10   3     9486.62    10195.99   1178.89 o 
  -6  10   3        0.07      468.20    208.05 o 
  -5  10   3      720.53      397.66    218.59 o 
  -4  10   3     3604.66     4084.53    375.18 o 
  -3  10   3       85.71      115.92    182.91 o 
  -2  10   3    10374.91    11912.88    507.14 o 
  -1  10   3    12176.94    13688.74    482.34 o 
   0  10   3     8469.69     8742.81    919.77 o 
   1  10   3       19.01     -112.54    120.06 o 
   2  10   3     3829.76     3985.58    266.75 o 
   3  10   3      174.84      266.35    270.38 o 
   4  10   3     3923.55     4444.56    350.22 o 
   5  10   3      621.62       -9.88    177.55 o 
   6  10   3     3570.85     3355.64    346.72 o 
   7  10   3      370.96      518.10    373.32 o 
   8  10   3      118.99      294.00    218.13 o 
   9  10   3       31.10      803.31    248.10 o 
  10  10   3      453.33      510.06    248.70 o 
  11  10   3     2122.37     1965.34    557.03 o 
  12  10   3     4394.26     3322.35    727.62 o 
 -12  11   3       24.46      270.95    510.95 o 
 -11  11   3    13124.52    15573.57   2369.32 o 
 -10  11   3     2267.18     2955.04    613.73 o 
  -9  11   3      721.72      980.45    282.78 o 
  -8  11   3      848.04      563.05    255.70 o 
  -7  11   3     3380.96     3185.00    383.23 o 
  -6  11   3    21715.25    20101.19   1301.02 o 
  -5  11   3    11466.38    11530.87    934.71 o 
  -4  11   3    13836.94    12339.15    633.92 o 
  -3  11   3     4478.45     5153.41    354.39 o 
  -2  11   3    61404.86    61341.88   1716.41 o 
  -1  11   3     9102.74    10175.70    418.65 o 
   0  11   3       50.82     -133.05    133.05 o 
   1  11   3     5816.48     6245.19    344.31 o 
   2  11   3     1745.12     2056.97    256.63 o 
   3  11   3    21562.82    22546.15    983.00 o 
   4  11   3     7908.38     7672.10    543.10 o 
   5  11   3      234.78      336.59    198.42 o 
   6  11   3     2104.98     1959.79    311.05 o 
   7  11   3     2235.82     3208.89    365.12 o 
   8  11   3     6022.04     5816.35    718.49 o 
   9  11   3       83.04      162.88    290.98 o 
  10  11   3      102.51       99.41    302.65 o 
  11  11   3      348.21      370.13    358.74 o 
  12  11   3     1143.65      950.89    916.08 o 
 -12  12   3      815.73     2320.24    633.84 o 
 -11  12   3     1980.91     2608.94    444.52 o 
 -10  12   3    12401.34    11559.14   1018.33 o 
  -9  12   3     2373.61     2883.64    400.78 o 
  -8  12   3     8422.39     7862.29    900.31 o 
  -7  12   3    34225.25    33843.12   1283.99 o 
  -6  12   3        8.12      960.17    264.41 o 
  -5  12   3    18662.88    16890.77    776.38 o 
  -4  12   3     4268.94     4904.08    442.62 o 
  -3  12   3        1.09       98.96    211.03 o 
  -2  12   3     3385.78     3246.25    309.47 o 
  -1  12   3    14997.82    14469.27    602.60 o 
   0  12   3      562.09      411.44    164.22 o 
   1  12   3       78.42       58.29    190.32 o 
   2  12   3     6255.42     7370.26    599.89 o 
   3  12   3      613.96      333.96    207.53 o 
   4  12   3     3050.60     3181.44    328.62 o 
   5  12   3     3213.43     3410.78    335.60 o 
   6  12   3     1706.75     2032.21    318.63 o 
   7  12   3     5082.95     6067.62    495.65 o 
   8  12   3      151.38      706.30    278.10 o 
   9  12   3    14089.01    13832.63   1052.48 o 
  10  12   3     1526.13     2097.65    584.01 o 
  11  12   3     5570.09     5160.47    705.12 o 
 -11  13   3     8105.89     7742.27   1114.02 o 
 -10  13   3        0.63      453.59    491.26 o 
  -9  13   3     3073.94     2612.79    408.99 o 
  -8  13   3       33.35      174.20    299.60 o 
  -7  13   3     6860.62     6914.51    620.43 o 
  -6  13   3    19939.97    17508.65    836.00 o 
  -5  13   3    34087.28    32437.44   1250.15 o 
  -4  13   3      666.73      436.39    264.83 o 
  -3  13   3     1135.87     1581.24    310.95 o 
  -2  13   3      390.62      442.31    255.40 o 
  -1  13   3      140.37     -151.82    170.97 o 
   0  13   3    22860.17    24761.69   1215.32 o 
   1  13   3    28214.31    28877.89   1103.95 o 
   2  13   3     5006.12     4924.50    395.58 o 
   3  13   3      167.72      197.72    211.91 o 
   4  13   3     6288.68     7037.60    465.59 o 
   5  13   3     2201.42     2035.26    330.89 o 
   6  13   3     1169.00      655.37    284.30 o 
   7  13   3    13405.24    14093.39    738.65 o 
   8  13   3     7477.19     6629.27    742.33 o 
   9  13   3      335.96      784.32    622.28 o 
  10  13   3      157.19      389.55    364.25 o 
 -11  14   3     3617.80     3759.20    572.54 o 
 -10  14   3      639.25     1460.89    432.61 o 
  -9  14   3     1619.56     2138.87    441.35 o 
  -8  14   3      654.00     1058.07    374.36 o 
  -7  14   3      390.10     1284.87    562.34 o 
  -6  14   3     2736.14     3275.76    444.29 o 
  -5  14   3     7717.84     7454.06    587.74 o 
  -4  14   3     2878.60     4050.05    447.95 o 
  -3  14   3     1130.92     1239.42    330.69 o 
  -2  14   3     4332.22     4649.26    474.29 o 
  -1  14   3     8415.75     8805.29    599.18 o 
   0  14   3    28647.75    29394.36   1162.86 o 
   1  14   3      581.47      970.70    306.52 o 
   2  14   3    50130.92    55976.87   3302.06 o 
   3  14   3     6634.60     6467.80    463.99 o 
   4  14   3      151.98     -214.93    214.93 o 
   5  14   3      604.40      444.98    266.39 o 
   6  14   3     1083.42     1190.44    330.70 o 
   7  14   3     3650.48     2860.06    460.29 o 
   8  14   3     8793.80     8202.22    802.14 o 
   9  14   3      759.41     1327.34    420.96 o 
  10  14   3      126.15      965.77    436.59 o 
 -10  15   3      162.12     -281.84    501.68 o 
  -9  15   3     2124.01     1750.68    438.17 o 
  -8  15   3     2151.71     2800.32    644.59 o 
  -7  15   3        3.90     1219.46    344.19 o 
  -6  15   3     2524.01     2321.84    415.87 o 
  -5  15   3        2.73     -281.70    281.70 o 
  -4  15   3    14122.96    13315.60    776.67 o 
  -3  15   3     4129.24     4389.17    475.68 o 
  -2  15   3      101.25      168.70    260.98 o 
  -1  15   3     2924.09     2733.68    506.62 o 
   0  15   3    11722.80    10783.24    847.69 o 
   1  15   3    17197.03    18208.79    876.89 o 
   2  15   3     3757.62     4933.38    595.32 o 
   3  15   3       34.66      357.24    239.69 o 
   4  15   3     1413.36     1224.83    291.60 o 
   5  15   3     9167.93     9044.55    652.70 o 
   6  15   3     5366.25     6170.32    681.96 o 
   7  15   3      214.37      347.98    487.53 o 
   8  15   3     1859.98     2331.13    519.30 o 
   9  15   3      284.85     1354.74    468.11 o 
  -9  16   3      438.95     2360.66    597.73 o 
  -8  16   3     3285.33     4156.51    673.83 o 
  -7  16   3       24.10      459.55    334.48 o 
  -6  16   3      787.11      796.96    361.73 o 
  -5  16   3      321.69     -135.05    312.15 o 
  -4  16   3    11021.83    12172.18   1091.91 o 
  -3  16   3     2814.63     2777.84    413.11 o 
  -2  16   3        2.16     -317.85    337.61 o 
  -1  16   3      273.29     -421.20    421.20 o 
   0  16   3     2241.72     1779.20    534.68 o 
   1  16   3      253.40      -46.54    353.69 o 
   2  16   3     2836.47     2746.52    432.85 o 
   3  16   3      242.32      161.14    356.98 o 
   4  16   3     2295.31     2992.67    430.90 o 
   5  16   3     3352.49     4720.21    596.07 o 
   6  16   3     9639.19    12115.99   1881.45 o 
   7  16   3      334.40      334.79    419.78 o 
   8  16   3     1034.79     1573.44    511.18 o 
  -8  17   3    12440.69    12648.10   1875.51 o 
  -7  17   3     5041.34     3622.00    519.99 o 
  -6  17   3     2775.77     2621.50    459.66 o 
  -5  17   3     1352.47     1838.44    416.40 o 
  -4  17   3    16919.86    15059.95    945.23 o 
  -3  17   3    14690.54    14337.21   1704.25 o 
  -2  17   3      882.83      305.84    383.90 o 
  -1  17   3      385.66      218.74    395.28 o 
   0  17   3     1449.33     1152.53    440.15 o 
   1  17   3     1106.24     1156.43    449.68 o 
   2  17   3     1198.35      582.69    409.48 o 
   3  17   3     2187.88     2319.99    497.73 o 
   4  17   3      739.52      787.06    582.60 o 
   5  17   3     5962.83     6280.71   2745.28 o 
   6  17   3     2185.15     2552.71    855.08 o 
   7  17   3     1066.51      935.65    447.11 o 
  -6  18   3      189.33     -109.69    356.06 o 
  -5  18   3      309.24      979.48    378.52 o 
  -4  18   3     6024.43     5872.96    966.66 o 
  -3  18   3    12223.96    16273.23   2371.24 o 
  -2  18   3     2568.18     2893.07    865.37 o 
  -1  18   3     1391.05     1145.21    486.28 o 
   0  18   3     1510.96     2499.94    525.75 o 
   1  18   3      687.19     1160.81    469.12 o 
   2  18   3    10770.46    10712.50    904.19 o 
   3  18   3     3437.39     4766.16   1451.74 o 
   4  18   3     1660.55     1877.91    621.88 o 
   5  18   3     4920.20     6252.80   1872.86 o 
   6  18   3     2463.44     3807.11    779.87 o 
  -5  19   3      239.06      423.08    486.35 o 
  -4  19   3     2054.25     1922.63    582.53 o 
  -3  19   3      988.44      877.50    631.25 o 
  -2  19   3      550.75       14.45    439.13 o 
  -1  19   3      576.86      654.60    481.42 o 
   0  19   3     4801.58     5301.16    760.72 o 
   1  19   3     4505.89     1970.69    548.17 o 
   2  19   3     8759.09     9155.32   1125.28 o 
   3  19   3     2387.06     3333.46   1203.28 o 
   4  19   3       81.11     -145.08    747.70 o 
 -13   0   4     2246.16     1496.58    367.50 o 
 -12   0   4     9659.18    10611.40    896.92 o 
 -11   0   4      898.46     1587.76    404.87 o 
 -10   0   4       15.57     -182.24    213.62 o 
  -9   0   4    19363.07    19223.09    853.57 o 
  -8   0   4     7050.54     6231.48    430.35 o 
  -7   0   4      328.70      177.60    150.49 o 
  -6   0   4    15157.32    15354.65    635.81 o 
  -5   0   4    30174.02    24853.89    895.80 o 
  -4   0   4     5700.40     4383.21    244.27 o 
  -3   0   4    87881.16    88077.73   2775.62 o 
  -2   0   4     3196.00     3728.00    426.04 o 
  -1   0   4    12124.37    13924.73    494.09 o 
   0   0   4     7393.08     9173.43    351.73 o 
   1   0   4    89262.13   113983.43   7504.88 o 
   2   0   4   588495.75   634325.44  22747.02 o 
   3   0   4   144664.67   135999.23   5007.57 o 
   4   0   4     2509.51     2013.88    285.34 o 
   5   0   4    11384.52    11243.61    486.09 o 
   6   0   4        8.33      172.11    115.50 o 
   7   0   4    10043.61    11254.85    551.98 o 
   8   0   4    11154.89    10136.57    682.84 o 
   9   0   4     2150.21     2583.97    498.57 o 
  10   0   4     5350.58     5638.10    630.12 o 
  11   0   4     1039.63     1360.67    418.35 o 
  12   0   4      251.94      -41.21    309.05 o 
  13   0   4    12149.72    12886.23   1000.56 o 
  14   0   4       23.26      624.29    502.19 o 
 -14   1   4        8.84      974.17    519.25 o 
 -13   1   4      917.93     1475.96    355.00 o 
 -12   1   4     2378.81     3146.64    350.01 o 
 -11   1   4     7876.87     7123.18    579.96 o 
 -10   1   4     2035.44     2071.91    226.86 o 
  -9   1   4     6152.44     6610.06    568.15 o 
  -8   1   4     2307.20     2192.54    196.06 o 
  -7   1   4    10634.68     9666.94    349.32 o 
  -6   1   4     2850.81     2965.02    178.13 o 
  -5   1   4     3980.83     4090.96    185.33 o 
  -4   1   4     9840.69     8984.13    273.82 o 
  -3   1   4   207415.30   210326.69   4946.84 o 
  -2   1   4    44958.68    46125.91   1326.96 o 
  -1   1   4    22540.42    22455.89    534.41 o 
   0   1   4     1091.59     1534.43     80.04 o 
   1   1   4     8125.56     8896.98    273.38 o 
   2   1   4     3244.56     3161.92    154.07 o 
   3   1   4     6327.48     5237.49    214.36 o 
   4   1   4     2671.72     3346.78    179.66 o 
   5   1   4     3513.83     4350.16    228.40 o 
   6   1   4     2695.74     3142.94    188.99 o 
   7   1   4    40983.25    40697.71   1118.07 o 
   8   1   4    27000.08    28136.27   1200.40 o 
   9   1   4     1616.91     1939.53    261.89 o 
  10   1   4    10074.27    11270.36    563.36 o 
  11   1   4    10311.04    10326.84    587.20 o 
  12   1   4      105.16     -201.01    201.01 o 
  13   1   4     3530.20     4536.51    486.18 o 
  14   1   4      587.28      779.85    344.47 o 
 -15   2   4      459.08      516.63    537.63 o 
 -14   2   4     2739.57     3230.34    461.15 o 
 -13   2   4      831.01      710.69    264.03 o 
 -12   2   4      150.67      -19.11    249.55 o 
 -11   2   4     2572.78     3140.08    337.46 o 
 -10   2   4     1883.34     2134.15    255.96 o 
  -9   2   4     7989.36     7338.24    387.21 o 
  -8   2   4     7845.61     7884.38    367.27 o 
  -7   2   4    34552.93    33191.98    923.89 o 
  -6   2   4     1265.21      948.51    131.24 o 
  -5   2   4      621.30     1540.95    129.73 o 
  -4   2   4     4827.20     3525.08    197.83 o 
  -3   2   4    41288.08    41651.59   1084.77 o 
  -2   2   4     8617.67     9715.17    342.40 o 
  -1   2   4     1904.19     1661.62    133.72 o 
   0   2   4    62721.86    67424.57   1513.77 o 
   1   2   4     8613.67     7506.89    247.43 o 
   2   2   4     5384.92     4800.73    198.68 o 
   3   2   4      287.45      134.17     66.68 o 
   4   2   4    35809.07    31918.50    855.56 o 
   5   2   4     1456.73     2484.38    178.24 o 
   6   2   4    29251.87    29502.62    764.97 o 
   7   2   4     3972.40     4498.35    275.93 o 
   8   2   4     6950.95     8912.38    478.44 o 
   9   2   4      123.13      357.89    215.37 o 
  10   2   4      398.58      746.13    223.23 o 
  11   2   4    15462.30    16287.06   1218.87 o 
  12   2   4    11150.75    12073.01    755.79 o 
  13   2   4      330.51     1006.31    479.03 o 
  14   2   4        0.81      410.35    341.86 o 
 -15   3   4      383.59      502.71    459.90 o 
 -14   3   4     5494.52     5124.61    558.96 o 
 -13   3   4     3190.59     3490.81    410.46 o 
 -12   3   4      311.64      401.17    220.86 o 
 -11   3   4     1818.17     2012.36    271.21 o 
 -10   3   4     1055.91     1330.90    213.82 o 
  -9   3   4    46528.73    46783.89   1334.95 o 
  -8   3   4    58264.79    56251.73   1537.95 o 
  -7   3   4     9720.61     8441.27    346.95 o 
  -6   3   4     1191.15     1144.80    125.32 o 
  -5   3   4     1543.53     1846.54    126.54 o 
  -4   3   4     8999.01     8372.78    326.75 o 
  -3   3   4    35216.73    31502.98    846.49 o 
  -2   3   4     1227.31     1010.22     98.02 o 
  -1   3   4   154680.66   152311.28   3699.55 o 
   0   3   4    98475.00   102774.41   2287.77 o 
   1   3   4     2247.78     2638.41    148.72 o 
   2   3   4     2305.83     2377.21    166.04 o 
   3   3   4    13497.44    11744.32    431.55 o 
   4   3   4     2405.40     3488.14    371.07 o 
   5   3   4    36984.16    37331.88   1007.59 o 
   6   3   4   109014.50   102327.73   2530.89 o 
   7   3   4    14646.54    15521.33    542.04 o 
   8   3   4    11816.15    12915.03    496.29 o 
   9   3   4     7591.10     9145.63    488.13 o 
  10   3   4    13819.59    14624.30    648.43 o 
  11   3   4     7011.69     8011.33    543.09 o 
  12   3   4      267.35      756.73    280.26 o 
  13   3   4    13248.49    12359.46    784.47 o 
  14   3   4     1549.21     2561.17    455.88 o 
 -15   4   4      192.22     1043.02    532.71 o 
 -14   4   4     3620.05     3730.11    498.46 o 
 -13   4   4     2408.09     2559.21    421.44 o 
 -12   4   4       47.03       -8.96    202.22 o 
 -11   4   4     9514.49     9953.82    559.01 o 
 -10   4   4     2378.94     3028.07    323.33 o 
  -9   4   4     4235.73     4477.68    317.58 o 
  -8   4   4     1182.52     1336.94    169.41 o 
  -7   4   4      404.23      323.89    108.78 o 
  -6   4   4      125.02       11.06     79.02 o 
  -5   4   4    22196.87    22191.44    581.39 o 
  -4   4   4    19987.38    19959.20    515.40 o 
  -3   4   4      110.20      112.34     53.59 o 
  -2   4   4      511.84      250.15     73.35 o 
  -1   4   4   126721.13   129681.82   2869.14 o 
   0   4   4   135614.77   139312.64   3088.48 o 
   1   4   4     3222.50     3610.09    169.77 o 
   2   4   4      218.10      398.40     70.78 o 
   3   4   4     5073.94     4836.53    222.21 o 
   4   4   4        2.23      103.84    106.60 o 
   5   4   4   107420.21   104764.16   2582.24 o 
   6   4   4    51953.39    50734.96   1346.58 o 
   7   4   4     2294.75     2852.60    237.46 o 
   8   4   4     6383.10     5835.87    341.96 o 
   9   4   4     5819.63     4997.11    517.78 o 
  10   4   4      675.84      514.93    215.12 o 
  11   4   4     4758.85     5227.72    538.30 o 
  12   4   4     1328.99     1173.01    333.42 o 
  13   4   4      993.19     1512.93    387.08 o 
 -15   5   4      684.85      610.27    502.34 o 
 -14   5   4     4214.96     4789.33    591.80 o 
 -13   5   4     3127.39     3167.93    465.08 o 
 -12   5   4     1356.80     1346.43    294.50 o 
 -11   5   4      689.83      707.09    243.62 o 
 -10   5   4     2357.70     3387.38    350.09 o 
  -9   5   4     6064.75     6280.19    665.91 o 
  -8   5   4     6564.31     6769.45    445.09 o 
  -7   5   4        4.12      -25.69    124.41 o 
  -6   5   4    39476.21    35955.57   1028.63 o 
  -5   5   4    44372.90    40802.62   1123.05 o 
  -4   5   4      410.30      612.47     92.63 o 
  -3   5   4      339.80      161.03     96.75 o 
  -2   5   4     2343.37     2077.49    114.89 o 
  -1   5   4      439.26      819.23     83.59 o 
   0   5   4    62859.41    56117.79   1301.21 o 
   1   5   4    20273.06    19922.69    525.03 o 
   2   5   4       51.68      380.29     81.39 o 
   3   5   4      192.01      112.26     74.96 o 
   4   5   4     9350.88     8928.25    315.52 o 
   5   5   4     1128.33     1627.98    159.20 o 
   6   5   4    65318.45    62203.91   1620.27 o 
   7   5   4     3649.49     5118.49    314.53 o 
   8   5   4      179.54      432.33    148.99 o 
   9   5   4      691.10      511.59    211.29 o 
  10   5   4        2.02     -191.00    191.00 o 
  11   5   4     1464.77      985.94    318.44 o 
  12   5   4      723.33      817.31    313.46 o 
  13   5   4      371.73      487.16    328.43 o 
 -14   6   4     1560.53     1072.10    371.89 o 
 -13   6   4       84.09      829.27    335.14 o 
 -12   6   4      412.86      236.33    232.12 o 
 -11   6   4     1028.99      712.22    262.93 o 
 -10   6   4      593.45     1180.24    278.30 o 
  -9   6   4      874.08     1078.31    236.22 o 
  -8   6   4     4922.02     4535.05    407.81 o 
  -7   6   4     9983.00    10734.57    447.48 o 
  -6   6   4    14533.13    13495.27    496.47 o 
  -5   6   4    38357.79    34714.10    988.13 o 
  -4   6   4     1759.44     1902.62    234.00 o 
  -3   6   4     7355.43     6987.42    287.96 o 
  -2   6   4    48443.38    47654.57   1128.26 o 
  -1   6   4       64.15      118.72     78.17 o 
   0   6   4    29079.42    29422.97    737.72 o 
   1   6   4       51.68       54.62     68.78 o 
   2   6   4      724.98      730.37    105.69 o 
   3   6   4     3932.30     4132.87    213.04 o 
   4   6   4     5627.76     5089.79    282.60 o 
   5   6   4     6662.05     7017.21    312.28 o 
   6   6   4      127.80      119.06    127.82 o 
   7   6   4       34.43      156.50    141.88 o 
   8   6   4     4075.93     4261.71    304.04 o 
   9   6   4    12772.08    12611.17    627.51 o 
  10   6   4     2599.68     3654.94    441.56 o 
  11   6   4     3317.23     3211.47    428.06 o 
  12   6   4     3776.22     3398.88    473.38 o 
  13   6   4     1574.39     1538.51    436.28 o 
 -14   7   4      106.86      683.08    368.63 o 
 -13   7   4     1863.84     2140.11    416.72 o 
 -12   7   4      878.60     1160.85    355.82 o 
 -11   7   4     5340.29     5432.59    585.56 o 
 -10   7   4    14207.10    15802.83    732.98 o 
  -9   7   4     3428.00     3605.61    352.58 o 
  -8   7   4    12706.09    12625.92    610.60 o 
  -7   7   4     6513.39     6860.90    458.91 o 
  -6   7   4    31584.63    29091.94    886.69 o 
  -5   7   4    87668.86    87380.52   2618.79 o 
  -4   7   4    44001.38    47384.78   1509.62 o 
  -3   7   4     3741.67     2707.90    187.74 o 
  -2   7   4      175.99      147.14     76.92 o 
  -1   7   4     5159.98     5520.75    231.39 o 
   0   7   4    15499.60    13717.44    410.77 o 
   1   7   4     8127.36     8117.11    299.93 o 
   2   7   4     6722.23     7383.79    288.20 o 
   3   7   4    18559.31    18586.14    540.84 o 
   4   7   4     6242.89     7087.29    306.03 o 
   5   7   4     2122.48     1660.04    173.50 o 
   6   7   4       15.79      -42.79    127.76 o 
   7   7   4      169.46      251.37    159.64 o 
   8   7   4      736.39      797.60    220.43 o 
   9   7   4     8263.86     8372.33    751.47 o 
  10   7   4        7.88      377.66    267.88 o 
  11   7   4     3505.33     3202.76    455.93 o 
  12   7   4      577.28     1142.38    340.67 o 
  13   7   4     2327.73     2007.50    407.42 o 
 -14   8   4       12.20       17.36    355.27 o 
 -13   8   4     7811.39     7136.73   1252.62 o 
 -12   8   4     1058.97      983.75    336.05 o 
 -11   8   4     6160.66     7152.03    541.06 o 
 -10   8   4     4727.48     4362.64    425.76 o 
  -9   8   4      157.43      339.32    204.01 o 
  -8   8   4      133.87     -154.92    154.92 o 
  -7   8   4     8981.89     8696.39    694.24 o 
  -6   8   4    10322.24     9799.79    538.30 o 
  -5   8   4    48954.48    48231.57   1569.94 o 
  -4   8   4      530.94     1089.54    223.03 o 
  -3   8   4       31.71      -95.64     96.48 o 
  -2   8   4     4086.41     3777.64    203.98 o 
  -1   8   4      812.66      830.09    135.72 o 
   0   8   4    15819.19    14763.65    454.89 o 
   1   8   4    11874.35    14516.30    457.61 o 
   2   8   4     9301.84    10449.40    374.01 o 
   3   8   4     1844.54     2190.74    191.16 o 
   4   8   4    12728.77    12824.04    449.24 o 
   5   8   4     9762.93     9203.81    370.30 o 
   6   8   4    16100.49    16591.99    609.20 o 
   7   8   4       46.26     -100.25    166.83 o 
   8   8   4     6186.81     4617.11    396.24 o 
   9   8   4    13200.97    12183.02    614.98 o 
  10   8   4     6474.43     7296.69    620.24 o 
  11   8   4     2691.67     2118.61    540.40 o 
  12   8   4     2566.73     2093.66    404.85 o 
  13   8   4     2269.25     2940.88    649.77 o 
 -13   9   4      269.73      528.44    639.79 o 
 -12   9   4      712.52      525.91    360.00 o 
 -11   9   4     5900.40     6150.01    530.22 o 
 -10   9   4    17262.98    18476.71   1413.87 o 
  -9   9   4     8796.83     9075.40    580.48 o 
  -8   9   4        2.35     -105.32    219.92 o 
  -7   9   4     1623.96     1765.89    271.51 o 
  -6   9   4     3135.15     3165.50    337.22 o 
  -5   9   4     2461.53     2238.09    291.82 o 
  -4   9   4     1431.21     1668.50    192.12 o 
  -3   9   4        3.88     -139.99    144.86 o 
  -2   9   4      652.91      950.75    152.56 o 
  -1   9   4     4158.82     3719.28    272.97 o 
   0   9   4     5030.16     5758.88    287.79 o 
   1   9   4     6588.22     6388.22    300.80 o 
   2   9   4      622.50      409.46    135.17 o 
   3   9   4    27770.28    29388.52    814.46 o 
   4   9   4    64009.77    69949.50   1705.49 o 
   5   9   4     6831.78     6893.34    456.91 o 
   6   9   4      214.03      -47.00    179.74 o 
   7   9   4     1677.80     1379.92    259.04 o 
   8   9   4     4400.56     4353.24    400.10 o 
   9   9   4     7471.14     7553.72    525.16 o 
  10   9   4     2929.84     2683.67    457.04 o 
  11   9   4      235.13      -12.17    401.75 o 
  12   9   4      505.21      133.25    512.71 o 
 -13  10   4     4691.90     6116.82    979.42 o 
 -12  10   4     2729.91     3091.59    520.19 o 
 -11  10   4     1958.94     3084.33    481.80 o 
 -10  10   4     1058.07      722.66    301.05 o 
  -9  10   4     2294.68     2837.08    476.09 o 
  -8  10   4     1156.38      912.01    273.17 o 
  -7  10   4     2067.39     2550.01    317.52 o 
  -6  10   4     7048.26     6182.75    616.36 o 
  -5  10   4      975.10      645.06    225.13 o 
  -4  10   4    26470.46    24929.23    964.94 o 
  -3  10   4     3250.46     3064.63    266.71 o 
  -2  10   4    97616.44    95299.54   2509.70 o 
  -1  10   4     4953.46     5304.50    299.77 o 
   0  10   4     4694.07     4186.89    268.84 o 
   1  10   4        2.27     -142.68    142.68 o 
   2  10   4     1245.60      797.34    185.23 o 
   3  10   4    20620.07    21969.97    673.64 o 
   4  10   4    45511.16    48058.71   1405.24 o 
   5  10   4     3056.90     3105.51    334.62 o 
   6  10   4      695.00      539.94    219.73 o 
   7  10   4      650.38      263.32    222.43 o 
   8  10   4     1658.60     1535.80    302.65 o 
   9  10   4      952.76      931.04    272.34 o 
  10  10   4      529.23      668.26    267.94 o 
  11  10   4     2337.69     3142.27    475.01 o 
  12  10   4      107.41     -567.20    853.39 o 
 -13  11   4      473.24      582.14    409.25 o 
 -12  11   4      228.70      826.63    402.34 o 
 -11  11   4     2899.59     3597.83    515.85 o 
 -10  11   4     4794.83     3934.05    432.21 o 
  -9  11   4     3415.78     3891.30    430.78 o 
  -8  11   4    11717.53    10538.69    637.08 o 
  -7  11   4    23620.90    22697.67    947.90 o 
  -6  11   4     2562.00     3652.23    388.45 o 
  -5  11   4      821.63     1114.86    260.25 o 
  -4  11   4       27.33      -41.16    201.66 o 
  -3  11   4     8421.88     9116.86    558.29 o 
  -2  11   4    52998.88    54622.59   1556.79 o 
  -1  11   4    51364.74    52214.62   1339.96 o 
   0  11   4     3949.77     4767.40    350.84 o 
   1  11   4        0.77     -143.26    143.26 o 
   2  11   4      796.14      875.52    192.03 o 
   3  11   4       45.10      271.53    192.73 o 
   4  11   4       60.55      377.30    199.90 o 
   5  11   4      450.02      690.14    239.43 o 
   6  11   4      868.58     1119.95    258.67 o 
   7  11   4      128.69      126.95    290.32 o 
   8  11   4      263.72      267.55    238.21 o 
   9  11   4     4319.92     3670.48    607.94 o 
  10  11   4       49.24      255.32    285.96 o 
  11  11   4     1718.56     1733.26    548.55 o 
 -12  12   4      725.90     1298.61    443.93 o 
 -11  12   4     3182.91     3250.79   1036.06 o 
 -10  12   4        0.81       90.30    357.12 o 
  -9  12   4     4408.71     4131.52    458.21 o 
  -8  12   4     2240.47     2661.19    367.94 o 
  -7  12   4    15596.37    14168.71    936.80 o 
  -6  12   4     9908.46     7856.76    578.38 o 
  -5  12   4    15972.55    17317.20    792.19 o 
  -4  12   4     2690.77     2156.93    325.39 o 
  -3  12   4     7317.63     6920.46    511.82 o 
  -2  12   4     6440.70     7043.76    505.45 o 
  -1  12   4     2305.70     3052.33    308.34 o 
   0  12   4     2985.32     3656.50    319.04 o 
   1  12   4     1024.69      953.94    206.45 o 
   2  12   4    11063.94    11048.86    862.20 o 
   3  12   4     9300.69    10324.88    760.45 o 
   4  12   4     2795.26     2972.60    320.21 o 
   5  12   4    15918.01    16652.56    751.91 o 
   6  12   4       22.37      194.25    230.76 o 
   7  12   4     6833.33     7991.07    819.97 o 
   8  12   4       26.29      240.82    271.00 o 
   9  12   4      475.20      890.85    289.22 o 
  10  12   4       86.71      114.93    345.70 o 
  11  12   4       17.26       34.58    495.86 o 
 -11  13   4     3702.14     4182.72   1176.04 o 
 -10  13   4        6.74      405.13    309.64 o 
  -9  13   4     3181.00     2707.16    410.62 o 
  -8  13   4     7391.10     6789.15    648.60 o 
  -7  13   4    10924.29    10213.29    661.19 o 
  -6  13   4     2089.93     2693.84    404.96 o 
  -5  13   4     2553.25     2172.15    509.19 o 
  -4  13   4     1857.11     1469.17    318.94 o 
  -3  13   4       56.99      267.40    224.51 o 
  -2  13   4        0.71      -59.25    220.14 o 
  -1  13   4     3126.65     4233.45    435.23 o 
   0  13   4    15756.55    16984.24    680.88 o 
   1  13   4     2072.03     2091.66    316.76 o 
   2  13   4    10353.91     9855.47    972.15 o 
   3  13   4     2483.14     2445.07    314.67 o 
   4  13   4      267.41      179.72    242.85 o 
   5  13   4     2980.38     3939.93    423.88 o 
   6  13   4     3568.39     4464.91    454.60 o 
   7  13   4     4195.62     4072.83    444.96 o 
   8  13   4     3273.81     3290.16    511.28 o 
   9  13   4      390.60     1179.33    405.74 o 
  10  13   4       91.60      248.47    420.16 o 
 -11  14   4       61.20      571.02    385.17 o 
 -10  14   4      798.93      917.08    397.51 o 
  -9  14   4     2484.53     2507.23    395.96 o 
  -8  14   4      526.01      772.11    401.36 o 
  -7  14   4      141.31      302.61    296.66 o 
  -6  14   4      189.45       77.26    277.97 o 
  -5  14   4      462.84      127.06    339.21 o 
  -4  14   4        2.40     -170.50    244.36 o 
  -3  14   4     1291.64     1539.64    326.33 o 
  -2  14   4     1616.27     1740.47    331.87 o 
  -1  14   4      164.55      -27.74    313.44 o 
   0  14   4    11713.42    12613.76    857.86 o 
   1  14   4    16497.41    16007.45   1004.46 o 
   2  14   4     3112.12     3705.42    372.27 o 
   3  14   4       46.27       -3.64    225.84 o 
   4  14   4       98.51       68.11    262.50 o 
   5  14   4      101.41      -94.16    268.39 o 
   6  14   4      629.67      -61.28    280.12 o 
   7  14   4       12.07      -86.15    279.70 o 
   8  14   4     1123.18      493.74    403.41 o 
   9  14   4     1154.21      225.91    396.25 o 
 -10  15   4      200.44      234.92    580.56 o 
  -9  15   4     4591.41     3476.28    493.11 o 
  -8  15   4     1061.63     1086.34    356.66 o 
  -7  15   4      477.33      465.76    346.22 o 
  -6  15   4      943.09     1318.77    359.95 o 
  -5  15   4     2271.01     2061.22    385.26 o 
  -4  15   4     6212.24     6370.94    645.23 o 
  -3  15   4      735.39      506.49    302.64 o 
  -2  15   4      260.66      323.18    271.06 o 
  -1  15   4     1218.27      740.59    377.91 o 
   0  15   4     5371.62     5515.90    659.46 o 
   1  15   4     2887.54     3117.70    421.89 o 
   2  15   4     7139.16     7860.10   1171.53 o 
   3  15   4       73.15     -221.38    221.38 o 
   4  15   4     1616.49     1243.81    349.72 o 
   5  15   4     2383.89     2411.99    408.86 o 
   6  15   4     5420.99     6374.39    575.96 o 
   7  15   4       22.55       41.75    363.45 o 
   8  15   4     1044.42     1999.79    494.81 o 
   9  15   4      288.47      726.96    431.45 o 
  -9  16   4    11249.33     9628.41   1339.99 o 
  -8  16   4     4402.57     3854.26    621.91 o 
  -7  16   4       58.68     -319.17    319.17 o 
  -6  16   4     1266.59     1601.68    383.53 o 
  -5  16   4     1424.72     1968.63    418.42 o 
  -4  16   4     4282.33     4722.41    525.03 o 
  -3  16   4     6441.55     5715.83    552.77 o 
  -2  16   4      364.50      689.33    392.19 o 
  -1  16   4       23.05     -149.64    343.44 o 
   0  16   4       55.46      128.16    356.33 o 
   1  16   4     5370.84     4746.32    633.23 o 
   2  16   4     1699.31      733.24    374.75 o 
   3  16   4     1496.51     1411.72    424.45 o 
   4  16   4      345.86     1006.97    409.66 o 
   5  16   4     3216.33     3906.55    485.19 o 
   6  16   4      104.18       95.48    396.48 o 
   7  16   4     2306.26     2556.81    556.69 o 
   8  16   4      685.07      646.89    476.37 o 
  -8  17   4      437.85      778.50    389.85 o 
  -7  17   4        1.49     -350.86    367.39 o 
  -6  17   4        1.69     -321.18    321.18 o 
  -5  17   4        0.06     -155.52    320.22 o 
  -4  17   4      886.46     2007.27    409.70 o 
  -3  17   4     6604.84     6985.68    758.62 o 
  -2  17   4      163.70       69.07    371.40 o 
  -1  17   4      765.50      616.91    430.34 o 
   0  17   4        8.41     -132.42    374.69 o 
   1  17   4       17.83     -134.98    382.78 o 
   2  17   4     1178.79      569.75    419.83 o 
   3  17   4     2365.30     3682.04   1079.86 o 
   4  17   4       63.26      394.28    507.25 o 
   5  17   4        9.34     1052.96    910.83 o 
   6  17   4     1100.66     1619.36    475.48 o 
   7  17   4      208.96      180.00    442.62 o 
  -6  18   4      265.14      135.84    364.68 o 
  -5  18   4     1113.37     1219.76    418.28 o 
  -4  18   4     4781.96     4186.88    648.77 o 
  -3  18   4     7880.56     7974.14    821.96 o 
  -2  18   4     2817.40     3168.99    581.17 o 
  -1  18   4      540.92      559.45    449.14 o 
   0  18   4      376.07      588.77    454.69 o 
   1  18   4      802.08      986.74    457.49 o 
   2  18   4     4117.19     4251.62    614.26 o 
   3  18   4      122.16      138.87    516.21 o 
   4  18   4     2845.18     4383.78   1146.82 o 
   5  18   4        1.16      533.58    810.39 o 
  -4  19   4     1888.26      861.42    506.67 o 
  -3  19   4     5561.28     5575.34    742.00 o 
  -2  19   4      395.58      612.15    485.32 o 
  -1  19   4     1335.46     1880.08    555.78 o 
   0  19   4     1286.09      601.27    460.51 o 
   1  19   4     2462.73     2990.48    592.36 o 
   2  19   4     3831.77     5457.08   1423.84 o 
   3  19   4     1723.40     4014.20   1156.01 o 
 -14   1   5     8071.55     7680.48   1071.99 o 
 -13   1   5     4853.93     4510.73    489.78 o 
 -12   1   5    32680.72    35913.82   1230.95 o 
 -11   1   5     5260.13     5822.44    345.45 o 
 -10   1   5      733.49      596.35    169.99 o 
  -9   1   5      217.42       95.01    146.82 o 
  -8   1   5       14.90     -110.24    110.24 o 
  -7   1   5    30020.57    27548.71    730.50 o 
  -6   1   5      372.17      476.76    103.53 o 
  -5   1   5    15022.72    12731.83    369.61 o 
  -4   1   5   112571.55    98201.54   2198.16 o 
  -3   1   5   123856.36   128879.34   3064.67 o 
  -2   1   5     6264.98     6207.80    196.35 o 
  -1   1   5    11736.97    12518.89    330.34 o 
   0   1   5    12703.06    14574.51    376.79 o 
   1   1   5    49924.72    60125.63   1365.42 o 
   2   1   5   361147.78   375487.69  11992.58 o 
   3   1   5    29061.73    26874.05    728.04 o 
   4   1   5    39911.57    35890.43    952.75 o 
   5   1   5      168.47      382.80     95.97 o 
   6   1   5     1280.38     2680.10    220.75 o 
   7   1   5    40148.16    42432.64   1289.02 o 
   8   1   5    40557.18    38456.67   1211.27 o 
   9   1   5     1749.42     3010.58    320.70 o 
  10   1   5      921.95     1390.21    261.70 o 
  11   1   5     4691.03     4940.24    448.75 o 
  12   1   5      885.48     1058.80    510.71 o 
  13   1   5     1173.10     2270.92    375.43 o 
 -14   2   5       40.52      446.16    315.36 o 
 -13   2   5      176.82      165.79    245.15 o 
 -12   2   5     3921.16     3966.56    447.09 o 
 -11   2   5    16029.04    15110.17   1057.80 o 
 -10   2   5     1680.38     1753.23    228.53 o 
  -9   2   5    46112.13    47025.53   1464.18 o 
  -8   2   5     9477.77    10621.69    483.97 o 
  -7   2   5    48117.49    44537.48   1186.65 o 
  -6   2   5   103446.09    98854.70   2419.37 o 
  -5   2   5      532.95      447.42     91.76 o 
  -4   2   5   117439.89   114016.09   2826.59 o 
  -3   2   5   134838.09   123509.22   2748.10 o 
  -2   2   5     7161.77     6425.05    201.03 o 
  -1   2   5    94262.15    96268.60   2146.90 o 
   0   2   5     4179.73     3977.04    149.16 o 
   1   2   5     9295.73     9050.60    294.91 o 
   2   2   5      445.61      301.64     74.54 o 
   3   2   5     1635.24     1398.42    147.03 o 
   4   2   5     3599.84     3961.84    225.48 o 
   5   2   5     4122.31     4406.81    261.81 o 
   6   2   5      102.34       73.64    106.42 o 
   7   2   5    51318.48    53587.48   1429.46 o 
   8   2   5    54446.29    53438.93   1591.40 o 
   9   2   5    10765.77    11714.04    545.48 o 
  10   2   5    24092.75    24506.53    912.54 o 
  11   2   5     1005.03     1435.41    291.73 o 
  12   2   5     1146.36      905.89    321.77 o 
  13   2   5    13329.69    13466.33    826.91 o 
 -15   3   5      237.21       52.00    515.97 o 
 -14   3   5     1199.84     1656.69    378.29 o 
 -13   3   5     3073.36     3511.43    386.90 o 
 -12   3   5      259.53      266.57    277.41 o 
 -11   3   5     6846.53     7423.83    560.17 o 
 -10   3   5     1139.72     1326.47    254.24 o 
  -9   3   5    15390.93    15734.97    527.33 o 
  -8   3   5    58974.46    57270.34   1562.00 o 
  -7   3   5    70523.43    66644.23   1578.75 o 
  -6   3   5     2088.39     1757.51    143.84 o 
  -5   3   5     6596.03     5535.53    234.61 o 
  -4   3   5     4408.44     4066.97    345.60 o 
  -3   3   5    24783.78    24953.30    697.46 o 
  -2   3   5    29862.83    28636.04    775.40 o 
  -1   3   5   147522.45   148695.00   4142.00 o 
   0   3   5     2080.51     2557.28    127.57 o 
   1   3   5        9.32      218.49     69.14 o 
   2   3   5     6114.20     6123.71    244.49 o 
   3   3   5     9268.89    10255.82    493.77 o 
   4   3   5      160.03      590.63    133.67 o 
   5   3   5    41453.41    41464.26   1113.99 o 
   6   3   5    20662.94    22016.27    680.62 o 
   7   3   5      748.33      683.20    157.04 o 
   8   3   5        1.97      139.60    138.75 o 
   9   3   5     1505.67     1755.03    259.40 o 
  10   3   5       30.11      226.14    186.31 o 
  11   3   5    17520.99    16495.98    832.67 o 
  12   3   5    10603.80    11131.06    754.36 o 
  13   3   5     1480.78     1990.78    600.59 o 
 -15   4   5      120.43      753.20    383.78 o 
 -14   4   5     2924.37     3091.43    466.82 o 
 -13   4   5    12221.23    11032.27   1025.68 o 
 -12   4   5     2642.68     2917.93    588.88 o 
 -11   4   5     8879.24     8865.18    561.78 o 
 -10   4   5      206.25      370.94    205.84 o 
  -9   4   5    39035.38    34938.12   1439.55 o 
  -8   4   5    10049.08    10774.15    391.79 o 
  -7   4   5     2022.13     1208.09    163.11 o 
  -6   4   5    11092.50    11331.78    367.11 o 
  -5   4   5       48.42       28.66     79.25 o 
  -4   4   5      808.53      921.77    111.94 o 
  -3   4   5     3342.40     4531.33    208.47 o 
  -2   4   5    31707.45    26839.39    865.40 o 
  -1   4   5    18422.08    16279.96    530.08 o 
   0   4   5      329.85      239.85     64.50 o 
   1   4   5    80320.80    81029.96   1842.28 o 
   2   4   5    31643.47    29715.88    737.86 o 
   3   4   5     3964.17     5205.60    241.30 o 
   4   4   5    11064.27     9612.19    359.14 o 
   5   4   5     7122.10     7358.40    494.53 o 
   6   4   5    91229.15    90883.20   2284.35 o 
   7   4   5      392.23      143.34    137.16 o 
   8   4   5    10034.33     8873.50    490.81 o 
   9   4   5     4979.18     6255.37    439.69 o 
  10   4   5     2615.96     2735.04    333.87 o 
  11   4   5      450.31      731.48    289.09 o 
  12   4   5     1094.33     1809.56    386.13 o 
  13   4   5     4561.40     5456.39    585.82 o 
 -15   5   5     2434.77     2085.46    452.37 o 
 -14   5   5     9189.48     8147.44    829.75 o 
 -13   5   5     4145.86     4120.41    433.58 o 
 -12   5   5     1743.48     1599.15    307.07 o 
 -11   5   5       96.01     -134.28    208.88 o 
 -10   5   5     1749.71     1788.08    283.72 o 
  -9   5   5       44.69       33.73    204.38 o 
  -8   5   5     2658.50     2679.31    310.38 o 
  -7   5   5     2293.27     2248.11    402.82 o 
  -6   5   5     4746.24     4134.54    201.25 o 
  -5   5   5      871.08      638.36     85.96 o 
  -4   5   5    10379.97    10208.92    359.03 o 
  -3   5   5     3357.97     2940.57    226.05 o 
  -2   5   5    15479.86    16367.55    536.10 o 
  -1   5   5    10779.38     9108.57    283.10 o 
   0   5   5    55664.78    52024.42   1223.07 o 
   1   5   5     8774.01     7747.35    262.95 o 
   2   5   5    24313.19    24904.86    646.42 o 
   3   5   5    18126.04    17681.07    496.88 o 
   4   5   5   102934.95   102486.19   2878.77 o 
   5   5   5    51915.07    50304.00   1335.14 o 
   6   5   5    14600.26    14992.93    528.98 o 
   7   5   5     5340.79     5358.20    320.41 o 
   8   5   5       26.27      229.02    149.90 o 
   9   5   5     2205.45     2466.23    347.73 o 
  10   5   5      272.96      463.30    239.87 o 
  11   5   5      455.93      340.00    257.51 o 
  12   5   5      448.64      421.18    290.82 o 
  13   5   5      127.77      700.20    364.06 o 
 -14   6   5      255.28     1133.74    474.85 o 
 -13   6   5      274.22      898.78    456.00 o 
 -12   6   5     2525.99     2592.82    364.44 o 
 -11   6   5     2665.10     3243.05    375.24 o 
 -10   6   5    11117.12    10248.45    570.02 o 
  -9   6   5        4.36       45.24    174.38 o 
  -8   6   5     2001.23     1456.21    273.76 o 
  -7   6   5        1.38     -164.41    164.41 o 
  -6   6   5    47768.01    44189.38   1443.62 o 
  -5   6   5    18254.75    18336.96    716.41 o 
  -4   6   5       12.40       38.88    123.47 o 
  -3   6   5     1278.58     1160.98    122.39 o 
  -2   6   5     4713.87     4417.86    194.83 o 
  -1   6   5     4331.41     4562.15    197.29 o 
   0   6   5    62385.07    57291.75   1346.08 o 
   1   6   5     3644.46     3832.67    194.88 o 
   2   6   5     2297.22     2711.91    198.80 o 
   3   6   5     5394.77     6670.93    271.77 o 
   4   6   5    55538.70    53865.05   1613.67 o 
   5   6   5     4231.68     3966.70    268.97 o 
   6   6   5    15193.99    15811.87    554.43 o 
   7   6   5       69.66      288.98    181.10 o 
   8   6   5     2969.35     3355.89    285.41 o 
   9   6   5     4353.69     4258.95    465.51 o 
  10   6   5    10894.28    11730.23    718.51 o 
  11   6   5      579.18      574.30    274.19 o 
  12   6   5     1600.31     1536.03    348.18 o 
  13   6   5      810.27      439.82    340.00 o 
 -14   7   5      180.53      697.39    369.23 o 
 -13   7   5     3386.18     3263.53   1183.12 o 
 -12   7   5      603.52      689.31    291.58 o 
 -11   7   5    10594.03    10820.78    633.61 o 
 -10   7   5    11146.52    10815.97    675.93 o 
  -9   7   5      694.84      955.68    236.76 o 
  -8   7   5      988.78      699.73    262.84 o 
  -7   7   5    16082.28    16104.12    717.82 o 
  -6   7   5    33947.59    31446.42   2077.79 o 
  -5   7   5   153249.81   140782.28   4089.38 o 
  -4   7   5    16923.30    17369.83    565.19 o 
  -3   7   5      155.18      145.86     70.63 o 
  -2   7   5     3513.64     3659.35    192.30 o 
  -1   7   5    20890.98    20252.51    552.26 o 
   0   7   5      169.95      251.23     82.57 o 
   1   7   5       74.82       -8.64     77.88 o 
   2   7   5    46926.73    45402.43   1122.73 o 
   3   7   5      103.42       98.25     98.39 o 
   4   7   5     9498.77     9330.23    363.36 o 
   5   7   5    22301.14    22077.05    699.45 o 
   6   7   5    10191.27    10697.60    441.76 o 
   7   7   5       42.30      117.85    131.65 o 
   8   7   5     8410.78     7545.67    486.64 o 
   9   7   5    25706.92    24471.96   1085.56 o 
  10   7   5     7406.63     7032.02    736.01 o 
  11   7   5     2106.28     1078.20    335.72 o 
  12   7   5     1223.78      880.50    330.51 o 
  13   7   5     1260.88     1413.63    389.46 o 
 -14   8   5      185.39      148.94    353.31 o 
 -13   8   5     1591.82     2616.99    527.53 o 
 -12   8   5     3197.36     3199.61    417.36 o 
 -11   8   5    10153.61    10919.02    910.67 o 
 -10   8   5     6344.62     6927.43    526.81 o 
  -9   8   5     7680.60     7710.97    512.62 o 
  -8   8   5      780.68      198.99    184.41 o 
  -7   8   5      557.11      260.09    187.12 o 
  -6   8   5    10331.42     9789.66    547.96 o 
  -5   8   5        1.19      247.59    188.54 o 
  -4   8   5     7044.21     6342.03    313.89 o 
  -3   8   5     4849.37     4530.96    353.88 o 
  -2   8   5     7077.88     7877.50    302.34 o 
  -1   8   5     5974.61     5636.83    254.48 o 
   0   8   5     5135.29     5593.46    259.10 o 
   1   8   5    37185.54    37652.03    962.07 o 
   2   8   5      146.87      377.38    140.17 o 
   3   8   5    16672.40    15725.18    505.72 o 
   4   8   5      358.03      509.61    154.08 o 
   5   8   5     3553.01     3804.24    284.47 o 
   6   8   5      507.17      333.54    142.95 o 
   7   8   5      670.29      661.80    219.06 o 
   8   8   5      881.40      675.05    233.43 o 
   9   8   5      644.37      902.67    245.84 o 
  10   8   5      338.59      700.96    311.23 o 
  11   8   5      647.73      670.67    339.03 o 
  12   8   5     1108.80     1873.01    438.33 o 
 -13   9   5     4747.09     5388.85    620.64 o 
 -12   9   5     1118.21     1104.84    552.99 o 
 -11   9   5     4101.78     3966.22    441.58 o 
 -10   9   5      186.07      564.14    266.55 o 
  -9   9   5      313.26      306.99    230.31 o 
  -8   9   5     2355.14     1675.36    285.45 o 
  -7   9   5     9965.18     8277.80    526.89 o 
  -6   9   5      215.21      297.13    191.64 o 
  -5   9   5     2779.80     2554.18    542.33 o 
  -4   9   5    11852.57    10749.83    555.40 o 
  -3   9   5       68.09       35.41    122.32 o 
  -2   9   5     1118.08     1042.59    183.53 o 
  -1   9   5     1910.07     2439.21    204.84 o 
   0   9   5      367.15      510.81    141.11 o 
   1   9   5    19856.14    18919.97    576.27 o 
   2   9   5      511.85      474.38    146.25 o 
   3   9   5      336.36      655.84    163.02 o 
   4   9   5    13527.01    13856.67    490.98 o 
   5   9   5     1420.73     1557.89    258.75 o 
   6   9   5     1131.75      544.92    205.73 o 
   7   9   5     3442.16     3528.17    371.42 o 
   8   9   5     1964.65     1879.92    332.95 o 
   9   9   5       58.80      296.93    236.57 o 
  10   9   5      224.44        0.36    267.63 o 
  11   9   5     6377.65     6150.65    625.39 o 
  12   9   5     1188.38      705.65    422.10 o 
 -13  10   5     1000.71     1306.10    569.76 o 
 -12  10   5      465.00      932.14    390.96 o 
 -11  10   5      140.66       -3.92    270.91 o 
 -10  10   5      210.27      519.97    274.88 o 
  -9  10   5      680.74      297.32    306.71 o 
  -8  10   5        0.47     -191.59    191.59 o 
  -7  10   5        1.79     -176.33    176.33 o 
  -6  10   5     3759.98     3508.89    358.63 o 
  -5  10   5       39.79     -179.96    179.96 o 
  -4  10   5      690.60      766.55    238.37 o 
  -3  10   5     8881.20     9201.54    546.80 o 
  -2  10   5    13398.35    13606.32    537.28 o 
  -1  10   5     9181.92     9698.69    419.61 o 
   0  10   5      516.43      304.03    153.70 o 
   1  10   5    16431.80    16209.68    679.33 o 
   2  10   5      436.16      156.43    150.31 o 
   3  10   5    13207.84    14511.96    512.04 o 
   4  10   5       51.59      140.17    164.35 o 
   5  10   5     3479.30     3987.57    367.79 o 
   6  10   5     9311.61     9251.72    543.77 o 
   7  10   5     4239.55     3835.88    399.46 o 
   8  10   5      718.20      479.43    251.76 o 
   9  10   5      437.96      111.37    227.03 o 
  10  10   5      602.61      477.38    301.17 o 
  11  10   5       32.16      217.66    342.21 o 
 -12  11   5       57.80      582.30    365.14 o 
 -11  11   5      144.36      133.06    377.81 o 
 -10  11   5     4389.16     4214.71    470.54 o 
  -9  11   5        1.04      256.80    257.33 o 
  -8  11   5     1913.87     1872.17    314.47 o 
  -7  11   5     1805.25     2016.55    320.40 o 
  -6  11   5       15.32     -183.18    183.18 o 
  -5  11   5     2162.23     2063.03    318.41 o 
  -4  11   5     1614.52     1897.15    318.65 o 
  -3  11   5     2983.90     3032.31    352.57 o 
  -2  11   5     1206.44     1679.91    325.29 o 
  -1  11   5      258.57      264.45    269.69 o 
   0  11   5     4951.59     5105.99    312.61 o 
   1  11   5     1932.56     1714.68    219.41 o 
   2  11   5     4955.77     4664.71    308.92 o 
   3  11   5    12551.46    13565.76    505.17 o 
   4  11   5       99.01       40.38    202.98 o 
   5  11   5      255.95      584.75    231.22 o 
   6  11   5        1.57      188.19    366.40 o 
   7  11   5     1396.79     1866.11    487.59 o 
   8  11   5     4278.34     3222.98    387.55 o 
   9  11   5     2236.03     2521.07    367.04 o 
  10  11   5     1607.63      848.71    393.91 o 
  11  11   5        2.03      101.19    492.18 o 
 -12  12   5      120.73      326.86    444.21 o 
 -11  12   5       34.19      239.54    310.05 o 
 -10  12   5       34.70     -172.09    262.06 o 
  -9  12   5     1062.37     1221.19    385.31 o 
  -8  12   5     1786.49     2142.89    390.09 o 
  -7  12   5     4804.91     4560.69    543.68 o 
  -6  12   5       53.45      -73.45    236.36 o 
  -5  12   5      225.60     -171.43    211.39 o 
  -4  12   5     1004.99      847.17    262.78 o 
  -3  12   5     2198.42     2424.49    348.75 o 
  -2  12   5     6038.10     6448.01    498.61 o 
  -1  12   5     1088.26     1578.77    303.38 o 
   0  12   5     3725.05     4226.21    369.78 o 
   1  12   5     1430.80     1616.77    225.05 o 
   2  12   5       26.69      -55.54    168.38 o 
   3  12   5     1756.37     2683.70    304.46 o 
   4  12   5      457.45      283.72    240.88 o 
   5  12   5      465.15      407.42    240.14 o 
   6  12   5     3405.45     3190.76    384.63 o 
   7  12   5     2175.99     2242.40    346.98 o 
   8  12   5      532.46      322.49    273.55 o 
   9  12   5      278.60      282.26    301.12 o 
  10  12   5      128.87     -425.08    425.08 o 
 -11  13   5       30.21      406.15    534.78 o 
 -10  13   5     1644.87     1945.88    391.60 o 
  -9  13   5     1565.20     1088.21    334.98 o 
  -8  13   5       72.04      116.21    278.02 o 
  -7  13   5       16.11      145.24    276.40 o 
  -6  13   5        7.47     -237.78    237.78 o 
  -5  13   5       80.13     -219.48    219.48 o 
  -4  13   5      592.07      475.87    276.97 o 
  -3  13   5     2953.82     3203.30    393.30 o 
  -2  13   5      993.95     1009.47    290.47 o 
  -1  13   5     2441.34     2675.61    375.83 o 
   0  13   5     5655.96     5903.71    473.78 o 
   1  13   5      142.99      246.23    189.98 o 
   2  13   5      915.56      901.60    264.45 o 
   3  13   5     1683.25     1553.47    400.60 o 
   4  13   5      262.47      276.13    250.24 o 
   5  13   5     2853.42     2896.03    386.95 o 
   6  13   5     1920.05     1818.82    335.65 o 
   7  13   5      683.60      675.23    485.60 o 
   8  13   5     2183.97     2833.87    401.29 o 
   9  13   5       34.48      483.10    296.34 o 
  10  13   5     1096.61      453.33    518.38 o 
 -11  14   5     2550.14     2836.13    562.84 o 
 -10  14   5     2582.02     3673.59    497.91 o 
  -9  14   5      878.80     1440.36    377.63 o 
  -8  14   5      234.78       68.89    295.58 o 
  -7  14   5      658.84      284.21    314.47 o 
  -6  14   5     3268.83     3137.06    435.11 o 
  -5  14   5       56.25     -251.78    251.78 o 
  -4  14   5      510.99      700.22    285.86 o 
  -3  14   5     7740.57     7364.85    670.58 o 
  -2  14   5      888.41      715.78    281.32 o 
  -1  14   5      321.94       32.41    270.64 o 
   0  14   5     7564.19     7656.35    564.01 o 
   1  14   5      238.75      196.58    374.06 o 
   2  14   5        2.09     -125.10    242.86 o 
   3  14   5     4658.62     4053.38    597.53 o 
   4  14   5     6464.26     6026.66    529.32 o 
   5  14   5     1457.73     1357.51    348.47 o 
   6  14   5      150.45      263.15    297.30 o 
   7  14   5     2054.97     1513.73    512.41 o 
   8  14   5      117.72       71.01    292.65 o 
   9  14   5      388.12      681.04    432.23 o 
 -10  15   5      130.53      269.02    409.38 o 
  -9  15   5      492.92      103.72    614.36 o 
  -8  15   5      773.23     1140.50    678.41 o 
  -7  15   5     3988.72     3632.79    474.42 o 
  -6  15   5     4576.39     3872.54    493.72 o 
  -5  15   5     2799.76     2976.31    427.85 o 
  -4  15   5     2650.48     2039.56    442.49 o 
  -3  15   5     1050.46      799.08    335.08 o 
  -2  15   5      280.85       15.27    256.09 o 
  -1  15   5      342.26       68.52    398.05 o 
   0  15   5        0.92     -208.98    325.57 o 
   1  15   5      433.12      323.05    494.96 o 
   2  15   5     1173.05     1547.47    347.17 o 
   3  15   5        1.50     -218.94    329.67 o 
   4  15   5      810.32      636.24    326.86 o 
   5  15   5      108.33      -76.12    395.77 o 
   6  15   5        4.41      465.68    337.22 o 
   7  15   5     1964.79     1946.10    410.34 o 
   8  15   5      621.79      483.02    434.18 o 
  -9  16   5     3832.69     3613.52    516.35 o 
  -8  16   5      515.43      178.59    682.68 o 
  -7  16   5      419.68      -71.82    338.19 o 
  -6  16   5       15.46     -302.52    302.52 o 
  -5  16   5     1871.17     1388.32    363.96 o 
  -4  16   5     1733.00     2004.55    403.52 o 
  -3  16   5     1417.53     1891.78    402.05 o 
  -2  16   5     4714.06     5892.16    689.36 o 
  -1  16   5     8814.11    10294.43    852.36 o 
   0  16   5        2.94     -507.01    515.14 o 
   1  16   5      740.08     1070.99    397.68 o 
   2  16   5      201.54      -31.92    420.27 o 
   3  16   5     2338.34     2236.90    590.09 o 
   4  16   5       96.52      245.21    626.26 o 
   5  16   5      431.39      472.34    351.55 o 
   6  16   5     3711.71     4623.21    600.73 o 
   7  16   5        0.93     -295.22    379.59 o 
  -8  17   5      965.61      636.40    421.06 o 
  -7  17   5      253.67     -362.35    362.35 o 
  -6  17   5       69.42     -251.40    325.97 o 
  -5  17   5      211.20      367.74    354.56 o 
  -4  17   5      808.24      769.29    374.15 o 
  -3  17   5        1.99     -331.78    385.37 o 
  -2  17   5     1095.64      536.40    556.38 o 
  -1  17   5     1596.09     1852.59    488.06 o 
   0  17   5     1309.62     1406.62    485.39 o 
   1  17   5     6510.79     5599.93    683.45 o 
   2  17   5     4605.60     3495.34    691.05 o 
   3  17   5     1182.18     1123.19    745.73 o 
   4  17   5     7330.10     8736.41   1028.49 o 
   5  17   5     1888.73     1028.66   1069.69 o 
   6  17   5      151.62     -329.54    426.70 o 
  -6  18   5      568.01       -4.15    367.88 o 
  -5  18   5      193.59      138.04    382.05 o 
  -4  18   5     4560.16     3530.89    669.58 o 
  -3  18   5     6370.33     6781.17    784.75 o 
  -2  18   5     1210.15      815.50    478.77 o 
  -1  18   5        2.49      360.81    531.12 o 
   0  18   5      295.41       43.10    473.52 o 
   1  18   5     1766.32     1474.99    510.50 o 
   2  18   5       36.00     -234.72    483.16 o 
   3  18   5       16.57     -247.67    618.05 o 
   4  18   5       51.90     1253.17    797.59 o 
   5  18   5       99.91      900.65    836.98 o 
  -4  19   5      484.89     -253.36    469.92 o 
  -3  19   5       13.46     -279.80    444.69 o 
  -2  19   5     2360.13     1951.33    767.21 o 
  -1  19   5     1264.09     1233.28    506.38 o 
   0  19   5       19.73      -29.37    465.84 o 
   1  19   5      828.86      542.84    472.04 o 
   2  19   5    11031.88    12643.43   1266.03 o 
 -14   0   6     6155.10     7226.87   1058.20 o 
 -13   0   6     8551.54     9750.93   1135.00 o 
 -12   0   6    35092.18    38029.66   1839.89 o 
 -11   0   6    17646.23    18078.53    854.22 o 
 -10   0   6      510.92      255.42    204.89 o 
  -9   0   6     5905.70     6879.62    475.26 o 
  -8   0   6     3876.07     3382.43    318.11 o 
  -7   0   6     9298.42     9964.46    495.95 o 
  -6   0   6     4604.22     5082.53    315.65 o 
  -5   0   6    22681.93    21253.68    787.06 o 
  -4   0   6    15041.73    11660.15    474.31 o 
  -3   0   6    19339.48    21565.62    777.62 o 
  -2   0   6     4325.81     4787.62    355.90 o 
  -1   0   6     7837.30     7697.57    384.78 o 
   0   0   6      304.11      436.50     89.50 o 
   1   0   6    38532.27    46787.77   1770.82 o 
   2   0   6   501072.38   526123.13  16135.25 o 
   3   0   6    85762.12    93183.81   3518.94 o 
   4   0   6    72286.59    70002.89   2719.10 o 
   5   0   6     1759.95     2798.66    330.75 o 
   6   0   6    12107.19    13623.81   1088.40 o 
   7   0   6     6254.06     5720.12    528.20 o 
   8   0   6    27663.76    23324.29   1601.41 o 
   9   0   6     4016.96     5540.13    715.53 o 
  10   0   6     7494.65     7374.48   1265.31 o 
  11   0   6     1032.74     1778.35    467.05 o 
  12   0   6     3285.01     4255.80    663.19 o 
  13   0   6     4909.51     5586.89    739.51 o 
 -15   1   6      297.19       22.32    538.29 o 
 -14   1   6      311.73      580.30    484.46 o 
 -13   1   6     4102.27     4826.28    543.70 o 
 -12   1   6     4068.39     4528.89    446.07 o 
 -11   1   6     3499.99     3615.49    284.91 o 
 -10   1   6     2631.71     2459.56    234.76 o 
  -9   1   6    13419.22    13612.49    475.43 o 
  -8   1   6     3081.80     3319.47    225.24 o 
  -7   1   6    36389.86    33554.21    858.15 o 
  -6   1   6    30552.12    31136.44    790.03 o 
  -5   1   6     3909.67     4035.32    186.98 o 
  -4   1   6    62025.82    59956.67   1481.98 o 
  -3   1   6    41373.03    39950.96   1015.55 o 
  -2   1   6       65.63      199.05     72.76 o 
  -1   1   6       55.72      108.96     46.23 o 
   0   1   6       91.30      226.15     59.11 o 
   1   1   6      767.11      759.86     79.22 o 
   2   1   6     2196.20     3232.22    217.36 o 
   3   1   6     1938.24     2100.31    218.37 o 
   4   1   6      472.00      603.34    110.32 o 
   5   1   6       75.17      199.41     89.06 o 
   6   1   6    13581.99    16221.50    600.43 o 
   7   1   6    29934.66    29732.19   1350.91 o 
   8   1   6     8682.65     7443.76    443.98 o 
   9   1   6      158.99      121.91    180.73 o 
  10   1   6      778.88      477.62    217.51 o 
  11   1   6      406.55      292.07    231.10 o 
  12   1   6      902.91      680.46    274.05 o 
  13   1   6      742.16      851.22    306.98 o 
 -15   2   6      948.80      424.07    610.50 o 
 -14   2   6      866.54      782.65    331.82 o 
 -13   2   6     2175.63     2348.56    340.27 o 
 -12   2   6     3644.01     4469.32    470.41 o 
 -11   2   6       29.62      307.68    271.28 o 
 -10   2   6       36.25     -128.25    183.55 o 
  -9   2   6       93.45      202.66    167.93 o 
  -8   2   6    23543.38    23143.91    705.59 o 
  -7   2   6    92211.48    85289.63   2130.12 o 
  -6   2   6    11197.62    10925.78    380.61 o 
  -5   2   6     3183.57     3364.55    182.81 o 
  -4   2   6    32078.55    29697.39    732.15 o 
  -3   2   6    35540.00    39328.49    932.97 o 
  -2   2   6    12643.78    12284.87    340.47 o 
  -1   2   6    12066.35    12502.01    397.79 o 
   0   2   6     3466.82     3485.90    163.49 o 
   1   2   6     2693.87     2088.84    121.29 o 
   2   2   6     2240.38     2026.60    235.55 o 
   3   2   6    11860.38    13553.63    433.63 o 
   4   2   6    70957.45    70873.02   1783.71 o 
   5   2   6      339.30      261.15     97.50 o 
   6   2   6     1669.24     2054.55    194.84 o 
   7   2   6     1041.15      636.54    186.95 o 
   8   2   6     9962.97     9249.97    459.63 o 
   9   2   6     1923.10     2306.61    376.11 o 
  10   2   6       20.14      180.16    181.58 o 
  11   2   6     8541.71     9021.98    592.08 o 
  12   2   6     2531.25     2250.45    347.04 o 
  13   2   6      246.69      792.77    356.85 o 
 -15   3   6        1.88      460.17    556.67 o 
 -14   3   6      257.31      379.91    268.54 o 
 -13   3   6       47.08      -13.12    227.82 o 
 -12   3   6       25.69       47.02    219.23 o 
 -11   3   6     9352.41     8585.16    513.25 o 
 -10   3   6      307.22       89.46    179.06 o 
  -9   3   6    61432.89    54183.25   1496.94 o 
  -8   3   6     1017.78     1238.26    170.82 o 
  -7   3   6    35590.30    33773.61    872.40 o 
  -6   3   6    22692.74    23774.11    637.57 o 
  -5   3   6    44464.17    39112.80    950.55 o 
  -4   3   6    40062.21    39753.93   1064.15 o 
  -3   3   6    17751.44    15346.73    475.56 o 
  -2   3   6    84034.09    78928.03   1791.57 o 
  -1   3   6    48587.87    44970.60   1172.50 o 
   0   3   6     1098.83     1181.33     95.07 o 
   1   3   6    10226.15    10754.97    317.90 o 
   2   3   6     3616.02     5405.10    233.72 o 
   3   3   6      956.53     1831.10    178.20 o 
   4   3   6    11897.46    10418.00    382.57 o 
   5   3   6     9655.45    10173.50    387.26 o 
   6   3   6     3561.08     3743.57    257.90 o 
   7   3   6    11732.46    11487.41    510.25 o 
   8   3   6     1073.67      878.65    309.55 o 
   9   3   6     3924.38     4520.15    387.85 o 
  10   3   6     4139.32     4726.70    421.71 o 
  11   3   6        4.75       83.26    259.27 o 
  12   3   6     4674.21     6677.77   1328.88 o 
  13   3   6     6417.66     7118.89    686.76 o 
 -15   4   6     8462.54    10411.98    789.50 o 
 -14   4   6     5964.51     5658.77    499.00 o 
 -13   4   6      871.81      950.92    282.21 o 
 -12   4   6      738.41      160.41    241.39 o 
 -11   4   6     3466.73     3479.65    464.56 o 
 -10   4   6     4992.95     4311.10    682.30 o 
  -9   4   6     5761.96     5897.14    606.59 o 
  -8   4   6     3367.84     3872.14    342.97 o 
  -7   4   6    32986.08    30954.96    812.86 o 
  -6   4   6      147.83      158.95     87.69 o 
  -5   4   6    26212.90    24410.72    635.18 o 
  -4   4   6     3518.03     3730.57    199.72 o 
  -3   4   6    11331.11    10174.81    357.70 o 
  -2   4   6    35426.05    34971.57   1093.93 o 
  -1   4   6    17055.25    13564.41    379.71 o 
   0   4   6     1128.79     1321.04    103.18 o 
   1   4   6     6895.33     5898.15    218.07 o 
   2   4   6      120.05      463.57     98.31 o 
   3   4   6      261.45      523.74    119.25 o 
   4   4   6    49874.93    49541.19   1303.00 o 
   5   4   6    40631.46    40654.26   1113.09 o 
   6   4   6      361.92      724.21    150.01 o 
   7   4   6      304.75      205.90    152.31 o 
   8   4   6      503.98      178.83    156.53 o 
   9   4   6      900.49      529.80    225.10 o 
  10   4   6      218.04      144.76    195.42 o 
  11   4   6       40.22     -215.01    215.01 o 
  12   4   6       66.44       42.54    279.63 o 
  13   4   6        4.16      545.68    343.37 o 
 -15   5   6     1041.96     1589.54    416.93 o 
 -14   5   6      511.32      862.12    366.82 o 
 -13   5   6     3373.53     3013.90    399.08 o 
 -12   5   6     3684.85     3502.15    398.56 o 
 -11   5   6    14806.13    13559.11    688.15 o 
 -10   5   6    20208.30    20114.12    832.55 o 
  -9   5   6      248.86      417.52    243.22 o 
  -8   5   6     2269.41     2935.82    326.06 o 
  -7   5   6     1273.49     1440.12    240.24 o 
  -6   5   6    13569.00    10254.88    484.44 o 
  -5   5   6    18159.18    17538.65    561.61 o 
  -4   5   6     9794.82     9782.69    358.10 o 
  -3   5   6       14.48      -17.82    105.59 o 
  -2   5   6    48036.19    42803.21   1024.43 o 
  -1   5   6     3314.02     2879.41    149.69 o 
   0   5   6    10928.51     9445.99    301.00 o 
   1   5   6     7886.69     8592.18    286.99 o 
   2   5   6      165.75       99.11     70.03 o 
   3   5   6    29172.20    35271.15    967.23 o 
   4   5   6    78111.15    71883.59   2081.49 o 
   5   5   6     3837.80     4104.79    275.38 o 
   6   5   6    18830.17    18959.04    626.68 o 
   7   5   6        5.86      -19.40    123.85 o 
   8   5   6     4109.33     3471.93    326.20 o 
   9   5   6     2111.92     1676.92    277.90 o 
  10   5   6     7207.14     6822.95    594.70 o 
  11   5   6      110.22      -44.56    258.61 o 
  12   5   6        2.05      580.14    308.87 o 
  13   5   6      999.62      564.30    314.17 o 
 -14   6   6      190.62      909.57    370.23 o 
 -13   6   6      248.10     -114.27    263.27 o 
 -12   6   6      343.45      302.69    257.43 o 
 -11   6   6     2040.24     1955.15    315.83 o 
 -10   6   6    13433.99    14454.04    982.93 o 
  -9   6   6     7906.77     7428.18    494.88 o 
  -8   6   6    11568.95    11640.06    585.94 o 
  -7   6   6     7913.43     7560.48    470.36 o 
  -6   6   6    10346.35    10518.16    680.40 o 
  -5   6   6    40554.38    37757.95   1259.08 o 
  -4   6   6     3341.45     3131.09    203.61 o 
  -3   6   6     9980.52    11119.14    401.23 o 
  -2   6   6     1093.67     1045.14     95.03 o 
  -1   6   6     4155.68     4264.29    194.46 o 
   0   6   6    10622.46    11391.75    357.46 o 
   1   6   6     3955.18     3697.46    194.41 o 
   2   6   6    11229.58    10878.87    359.21 o 
   3   6   6    20696.74    21396.40    659.45 o 
   4   6   6    65604.50    64673.19   1911.43 o 
   5   6   6     2255.59     3316.77    283.56 o 
   6   6   6    17079.42    15169.82    541.36 o 
   7   6   6      495.85      187.87    134.82 o 
   8   6   6      352.14      426.36    198.05 o 
   9   6   6    12939.70    11649.33    689.36 o 
  10   6   6     5054.80     5507.77    552.67 o 
  11   6   6     3456.80     3981.73    621.93 o 
  12   6   6     1299.18     1715.64    401.04 o 
 -14   7   6     1139.00     1102.29    408.90 o 
 -13   7   6       60.31      137.42    290.63 o 
 -12   7   6      583.67      618.21    273.40 o 
 -11   7   6      903.73     1339.86    309.23 o 
 -10   7   6     9489.42     9731.79    600.59 o 
  -9   7   6     3857.43     3585.12    364.21 o 
  -8   7   6      217.06     -138.37    171.21 o 
  -7   7   6      902.46      620.75    255.45 o 
  -6   7   6     1369.51     1488.88    254.24 o 
  -5   7   6    29903.47    29002.03   1044.10 o 
  -4   7   6    13683.41    12168.92    558.09 o 
  -3   7   6     3220.35     3053.58    206.29 o 
  -2   7   6     6364.71     6606.31    251.76 o 
  -1   7   6    12567.20    12011.17    404.55 o 
   0   7   6     2334.74     2823.39    180.18 o 
   1   7   6    17789.86    17607.78    517.05 o 
   2   7   6    19555.86    19825.92    570.44 o 
   3   7   6       33.23      192.06    195.28 o 
   4   7   6    34429.11    33854.00    980.46 o 
   5   7   6    14007.13    13192.69    500.48 o 
   6   7   6     4207.89     4736.61    358.39 o 
   7   7   6     3984.73     4429.68    315.02 o 
   8   7   6     6031.11     5813.72    519.56 o 
   9   7   6     7203.27     7807.76    619.87 o 
  10   7   6     6271.62     7712.95    725.91 o 
  11   7   6     1913.14     1963.72    405.42 o 
  12   7   6     6928.69     7307.29    727.91 o 
 -14   8   6        1.44      221.31    355.47 o 
 -13   8   6     1964.77     3233.12    501.20 o 
 -12   8   6        6.39      669.91    324.99 o 
 -11   8   6      881.76      881.79    292.60 o 
 -10   8   6     1413.42      890.09    273.52 o 
  -9   8   6     1477.83     1456.59    288.01 o 
  -8   8   6     1036.37      807.76    224.16 o 
  -7   8   6     6090.09     5583.57    423.72 o 
  -6   8   6    22384.13    21227.34   1268.90 o 
  -5   8   6    60103.13    57143.14   1835.11 o 
  -4   8   6     1801.81     1795.28    263.59 o 
  -3   8   6     1369.54     1389.96    127.61 o 
  -2   8   6     6261.51     5717.18    263.43 o 
  -1   8   6    15440.22    15840.01    478.18 o 
   0   8   6    10455.88     9825.13    356.20 o 
   1   8   6    12327.00    11951.71    410.58 o 
   2   8   6     9304.16     8015.79    333.65 o 
   3   8   6    10925.12    11866.83    424.62 o 
   4   8   6      568.90      585.63    178.28 o 
   5   8   6     7562.96     6719.74    680.31 o 
   6   8   6       24.09      -52.95    136.97 o 
   7   8   6     3709.75     3419.24    361.35 o 
   8   8   6       60.13      380.55    212.48 o 
   9   8   6     4094.22     4387.26    483.54 o 
  10   8   6      754.90      840.17    422.89 o 
  11   8   6     2653.49     2670.65    465.52 o 
  12   8   6       17.61     -126.81    357.16 o 
 -13   9   6     2156.34     1970.87    570.22 o 
 -12   9   6       33.61      353.59    288.65 o 
 -11   9   6     1771.96     1515.89    343.84 o 
 -10   9   6     3312.75     3047.12    380.89 o 
  -9   9   6      767.42      532.71    303.11 o 
  -8   9   6       10.27      -12.56    182.71 o 
  -7   9   6        1.18      -26.28    182.20 o 
  -6   9   6     2368.44     1289.30    253.96 o 
  -5   9   6    10700.87    11021.27    587.36 o 
  -4   9   6    20215.51    20337.83    829.31 o 
  -3   9   6      540.40      851.18    235.93 o 
  -2   9   6       92.17       57.64    100.57 o 
  -1   9   6    14811.38    14718.56    473.62 o 
   0   9   6    50930.72    52455.89   1305.40 o 
   1   9   6    38162.82    38237.61    998.62 o 
   2   9   6     7861.52     7433.51    338.87 o 
   3   9   6     8944.47     9988.79    401.09 o 
   4   9   6       44.35      106.01    158.55 o 
   5   9   6     3915.83     4698.68    387.61 o 
   6   9   6       54.95      315.84    199.13 o 
   7   9   6      221.97      129.32    212.94 o 
   8   9   6      199.43     -195.92    195.92 o 
   9   9   6       49.31       75.99    267.25 o 
  10   9   6     1758.64     1683.85    370.59 o 
  11   9   6      260.30      727.82    369.42 o 
 -13  10   6       76.33      288.94    369.31 o 
 -12  10   6      108.24      760.18    315.72 o 
 -11  10   6      228.41       58.14    273.65 o 
 -10  10   6     5332.10     5667.51    508.48 o 
  -9  10   6      129.56      193.92    245.40 o 
  -8  10   6     4798.48     5130.94    461.01 o 
  -7  10   6     3291.66     3136.16    367.63 o 
  -6  10   6     1864.15     1662.30    317.89 o 
  -5  10   6     1203.23     1471.56    258.54 o 
  -4  10   6    35077.69    34605.45   1239.68 o 
  -3  10   6      247.44      507.08    229.11 o 
  -2  10   6     1952.66     2106.48    298.33 o 
  -1  10   6     3538.49     3381.06    246.34 o 
   0  10   6    26597.96    26292.27    758.83 o 
   1  10   6    31750.80    30210.03    844.64 o 
   2  10   6     1373.58     1546.16    210.77 o 
   3  10   6     2246.72     2830.06    335.80 o 
   4  10   6       42.36      307.92    186.70 o 
   5  10   6     9982.44     9051.90    632.53 o 
   6  10   6    31594.19    28431.05   1057.21 o 
   7  10   6     1268.98     1160.80    279.84 o 
   8  10   6    10111.50     7790.01    714.61 o 
   9  10   6     3644.45     2496.62    521.93 o 
  10  10   6      123.56     -269.93    269.93 o 
  11  10   6      749.03      844.67    364.93 o 
 -12  11   6     1678.50     2315.31    408.85 o 
 -11  11   6        2.65     -197.34    276.34 o 
 -10  11   6      378.01      614.34    286.95 o 
  -9  11   6     7835.32     9038.54    618.67 o 
  -8  11   6     7960.17     8591.15    595.14 o 
  -7  11   6     1762.47     1719.57    322.88 o 
  -6  11   6        2.58     -113.71    239.62 o 
  -5  11   6     2638.04     3244.11    373.35 o 
  -4  11   6       18.91       38.54    191.14 o 
  -3  11   6       27.44     -111.18    194.70 o 
  -2  11   6        6.27     -124.13    200.46 o 
  -1  11   6        0.45      -28.88    203.18 o 
   0  11   6      154.66      443.97    166.50 o 
   1  11   6      474.64      577.24    179.26 o 
   2  11   6      767.98      833.14    187.43 o 
   3  11   6     1682.41     2594.50    282.79 o 
   4  11   6     2008.83     2131.27    314.41 o 
   5  11   6    17542.18    16854.51    747.10 o 
   6  11   6    20855.57    20874.28   1093.40 o 
   7  11   6     3086.35     2962.80    367.51 o 
   8  11   6      850.29      459.01    356.13 o 
   9  11   6      142.17     -124.77    269.42 o 
  10  11   6     2377.98     1765.96    417.19 o 
  11  11   6     6738.59     5989.63    651.19 o 
 -12  12   6     1297.95     1149.60    435.09 o 
 -11  12   6       19.12      133.20    385.90 o 
 -10  12   6     1629.10     1235.18    334.32 o 
  -9  12   6     2289.15     1801.94    342.95 o 
  -8  12   6     6944.64     6785.17    586.34 o 
  -7  12   6      700.45      423.41    335.99 o 
  -6  12   6        6.99     -228.70    228.70 o 
  -5  12   6     3703.94     3163.13    398.49 o 
  -4  12   6     3026.05     2708.45    420.22 o 
  -3  12   6    12589.16    12773.76    665.20 o 
  -2  12   6       54.88       38.73    218.13 o 
  -1  12   6     7830.80     8630.16    563.76 o 
   0  12   6     3392.51     3608.70    314.10 o 
   1  12   6     3421.73     3598.16    348.20 o 
   2  12   6     7804.60     8754.88    525.06 o 
   3  12   6     1451.58     1686.59    295.82 o 
   4  12   6     2144.50     2503.95    347.62 o 
   5  12   6      448.94      682.44    264.37 o 
   6  12   6      160.39      194.56    319.12 o 
   7  12   6     2323.57     1844.35    328.60 o 
   8  12   6     1766.63     1885.17    344.70 o 
   9  12   6     1744.10     1331.99    372.67 o 
  10  12   6     6778.38     6551.85    848.17 o 
 -11  13   6     1219.95     1098.37    389.24 o 
 -10  13   6     1473.79     2026.67    569.55 o 
  -9  13   6      699.35      455.12    299.00 o 
  -8  13   6      277.97      299.68    300.29 o 
  -7  13   6       11.45     -281.50    281.50 o 
  -6  13   6        6.53     -224.87    224.87 o 
  -5  13   6      808.05      804.11    297.72 o 
  -4  13   6       51.59     -182.40    239.00 o 
  -3  13   6    16649.89    16293.83    796.57 o 
  -2  13   6    11521.90    11611.04    752.41 o 
  -1  13   6     1626.67     1790.27    339.87 o 
   0  13   6     2594.89     3517.72    458.70 o 
   1  13   6     1632.87     1446.15    263.24 o 
   2  13   6     5213.50     5788.74    441.68 o 
   3  13   6     7310.74     7737.12    558.27 o 
   4  13   6     4461.62     3775.69    594.47 o 
   5  13   6     6007.41     6787.30    603.94 o 
   6  13   6     3201.15     2447.76    379.43 o 
   7  13   6      606.51      548.64    298.20 o 
   8  13   6     3103.67     2262.28    375.24 o 
   9  13   6      375.10      394.12    329.06 o 
 -11  14   6      101.25      258.36    335.91 o 
 -10  14   6       28.56      555.89    340.76 o 
  -9  14   6      622.36      897.75    331.72 o 
  -8  14   6     2325.13     1926.76    403.83 o 
  -7  14   6     3466.47     3500.32    574.79 o 
  -6  14   6     4593.49     3604.97    464.83 o 
  -5  14   6     2379.00     1476.31    349.79 o 
  -4  14   6     2187.97     2444.53    379.27 o 
  -3  14   6      292.18      362.08    327.93 o 
  -2  14   6      498.99      383.07    282.87 o 
  -1  14   6       81.48     -330.62    359.39 o 
   0  14   6     1114.86     1011.46    388.80 o 
   1  14   6      313.07       93.74    299.00 o 
   2  14   6     3412.97     3592.87    474.54 o 
   3  14   6     9847.70    10233.42    798.65 o 
   4  14   6     4866.06     4830.01    592.19 o 
   5  14   6      298.04      254.81    294.81 o 
   6  14   6      937.35      214.82    306.98 o 
   7  14   6      533.78      799.44    331.28 o 
   8  14   6       22.88      295.70    326.66 o 
   9  14   6     1508.86      630.32    450.24 o 
 -10  15   6       23.58      319.58    368.23 o 
  -9  15   6      232.91       80.68    461.34 o 
  -8  15   6        0.33       35.82    335.68 o 
  -7  15   6       27.83       19.46    331.75 o 
  -6  15   6      232.17     -383.83    383.83 o 
  -5  15   6       29.78     -174.25    283.00 o 
  -4  15   6       60.23     -272.08    272.08 o 
  -3  15   6        8.03     -174.94    271.51 o 
  -2  15   6     4842.59     4566.91    500.65 o 
  -1  15   6    16956.89    16216.52    820.92 o 
   0  15   6      227.31       14.73    309.01 o 
   1  15   6     1605.49     2684.90    910.17 o 
   2  15   6     3229.92     3785.56    677.44 o 
   3  15   6     2596.65     2323.83    571.34 o 
   4  15   6     7376.07     7649.27    746.72 o 
   5  15   6     5295.99     4619.32    581.20 o 
   6  15   6     4425.73     4844.02    528.29 o 
   7  15   6     1684.28      936.03    353.77 o 
   8  15   6      937.00      763.26    441.79 o 
  -9  16   6      701.94      382.45    412.74 o 
  -8  16   6      148.35     -113.29    542.45 o 
  -7  16   6     3372.32     3117.10    487.86 o 
  -6  16   6      690.15      655.92    342.00 o 
  -5  16   6      723.57      668.17    357.43 o 
  -4  16   6      318.01      120.04    314.51 o 
  -3  16   6     2477.16     2315.67    551.73 o 
  -2  16   6      518.85      597.45    324.59 o 
  -1  16   6     3486.41     4720.65    639.93 o 
   0  16   6      273.96      611.88    402.62 o 
   1  16   6     2429.76     2221.04    469.13 o 
   2  16   6      528.01      485.99    659.73 o 
   3  16   6     1266.04     1319.21    530.40 o 
   4  16   6      351.01     1174.27    525.71 o 
   5  16   6      424.59      799.05    368.09 o 
   6  16   6        0.41      105.53    367.75 o 
   7  16   6     1534.70     1612.25    497.41 o 
  -7  17   6     2475.19     3060.97    524.99 o 
  -6  17   6     1051.20      833.86    381.75 o 
  -5  17   6      305.43      355.12    358.77 o 
  -4  17   6      326.72      294.41    340.08 o 
  -3  17   6     1450.89     1282.23    493.83 o 
  -2  17   6      439.83      405.83    422.43 o 
  -1  17   6     1540.45     1156.93    448.55 o 
   0  17   6       19.59       44.18    386.66 o 
   1  17   6      508.19      597.62    407.87 o 
   2  17   6      710.11     -637.41    662.36 o 
   3  17   6      119.90      103.25    489.38 o 
   4  17   6       90.57      248.07   1185.55 o 
   5  17   6        0.06      179.49    518.12 o 
   6  17   6       26.15      785.38    471.85 o 
  -6  18   6      244.11      359.45    374.20 o 
  -5  18   6        0.96     -120.49    359.43 o 
  -4  18   6      721.35     -105.44    454.59 o 
  -3  18   6      607.75      -70.99    433.75 o 
  -2  18   6      119.50      458.08    435.21 o 
  -1  18   6      192.51     -297.87    419.45 o 
   0  18   6     1424.32     1923.14    532.27 o 
   1  18   6       32.70      534.93    558.96 o 
   2  18   6     2023.30     2788.01    715.39 o 
   3  18   6       24.26      792.34    727.35 o 
   4  18   6     1213.83     1230.36    605.30 o 
  -3  19   6      253.50     -256.62    448.90 o 
  -2  19   6       85.90      521.02    466.25 o 
  -1  19   6     1817.35     1438.18    694.90 o 
   0  19   6      888.64      960.46    531.21 o 
   1  19   6     1330.25     1337.74    629.06 o 
 -15   1   7     5210.59     5048.77    957.11 o 
 -14   1   7     3916.20     4888.59    913.78 o 
 -13   1   7     7787.82     6962.77    920.67 o 
 -12   1   7     4101.85     4295.97    448.85 o 
 -11   1   7        7.06     -195.33    195.33 o 
 -10   1   7      179.53        8.28    144.26 o 
  -9   1   7    17112.58    18161.47    716.17 o 
  -8   1   7     2980.41     3221.99    223.85 o 
  -7   1   7    16680.66    14577.86    449.36 o 
  -6   1   7    19137.18    19268.82    543.26 o 
  -5   1   7     6175.15     6083.35    250.17 o 
  -4   1   7     5695.46     5160.29    217.05 o 
  -3   1   7     6147.13     5192.38    197.40 o 
  -2   1   7     5862.79     6472.87    219.54 o 
  -1   1   7      124.27       76.72     49.11 o 
   0   1   7    25916.52    28374.99    753.45 o 
   1   1   7      502.52      225.19     63.00 o 
   2   1   7    21640.79    21018.63    680.30 o 
   3   1   7      596.14     2410.77    178.65 o 
   4   1   7    11619.20    11119.10    390.44 o 
   5   1   7      583.31      846.68    168.60 o 
   6   1   7       59.83     -118.42    135.59 o 
   7   1   7       13.98      306.58    176.43 o 
   8   1   7      340.75      726.73    181.92 o 
   9   1   7     5008.95     5772.14    440.68 o 
  10   1   7     3095.28     2858.57    350.97 o 
  11   1   7      601.79      535.63    261.70 o 
  12   1   7       31.37      -88.05    233.20 o 
  13   1   7     1716.13     1665.88    355.49 o 
 -15   2   7       63.67      418.58    387.63 o 
 -14   2   7      303.04      300.28    431.29 o 
 -13   2   7      782.03      724.21    271.88 o 
 -12   2   7     7984.69     7025.97    616.27 o 
 -11   2   7     1318.20      972.08    288.99 o 
 -10   2   7     1210.81      392.82    239.72 o 
  -9   2   7     5603.66     5468.63    369.99 o 
  -8   2   7     3935.08     3675.96    255.65 o 
  -7   2   7    70873.66    66315.95   1891.92 o 
  -6   2   7     8911.89     9302.50    321.81 o 
  -5   2   7     6447.71     8851.70    349.71 o 
  -4   2   7    23983.31    23478.14    606.08 o 
  -3   2   7     5797.06     4974.93    221.48 o 
  -2   2   7    25092.39    25812.43    643.79 o 
  -1   2   7       10.86       16.29     52.89 o 
   0   2   7      317.06      396.22     76.48 o 
   1   2   7     1794.71     2035.51    211.82 o 
   2   2   7       45.27       -2.83     69.13 o 
   3   2   7     2516.31     2177.73    200.91 o 
   4   2   7     3495.90     3217.80    211.17 o 
   5   2   7      976.60     1588.49    166.82 o 
   6   2   7        1.37     -135.02    135.02 o 
   7   2   7    17018.55    15941.33    626.50 o 
   8   2   7      734.29     1153.32    227.82 o 
   9   2   7      176.93     -152.04    152.04 o 
  10   2   7     3533.22     4143.53    436.90 o 
  11   2   7      252.54      311.57    313.17 o 
  12   2   7       22.04      110.89    253.12 o 
  13   2   7      453.75     1298.25    387.29 o 
 -15   3   7      116.11      103.63    408.21 o 
 -14   3   7       61.26      152.09    524.11 o 
 -13   3   7      262.26      190.61    263.03 o 
 -12   3   7     1014.75      676.40    260.73 o 
 -11   3   7     1771.66     1350.98    282.47 o 
 -10   3   7      506.50      528.35    220.36 o 
  -9   3   7     1320.62      800.12    276.60 o 
  -8   3   7     6570.06     6501.13    455.81 o 
  -7   3   7    48746.53    45609.61   1127.52 o 
  -6   3   7     3881.59     3477.51    193.21 o 
  -5   3   7     5000.25     4942.60    253.77 o 
  -4   3   7      188.35      469.37    106.19 o 
  -3   3   7      571.03      407.23     92.70 o 
  -2   3   7      392.50      392.23     65.21 o 
  -1   3   7     4052.60     3534.58    180.92 o 
   0   3   7     9531.30     9423.23    293.73 o 
   1   3   7    32243.35    30408.95    757.00 o 
   2   3   7    14321.14    16961.71    520.78 o 
   3   3   7    17818.76    18012.77    631.40 o 
   4   3   7    20035.68    20463.50    625.31 o 
   5   3   7      528.59      838.35    145.29 o 
   6   3   7     6492.09     7200.80    394.19 o 
   7   3   7        0.66      -79.63    152.93 o 
   8   3   7     2958.46     3187.61    320.79 o 
   9   3   7     2874.98     2543.83    316.29 o 
  10   3   7     3290.57     3305.40    373.88 o 
  11   3   7      775.01      561.67    246.46 o 
  12   3   7      518.82      741.69    320.30 o 
  13   3   7     1032.76     1240.02    362.55 o 
 -15   4   7     2551.80     2800.72    609.56 o 
 -14   4   7        2.48      196.02    259.62 o 
 -13   4   7     2347.61     1868.65    339.95 o 
 -12   4   7     3085.24     3471.84    461.34 o 
 -11   4   7      906.19      501.02    247.37 o 
 -10   4   7     2823.01     3562.92    366.40 o 
  -9   4   7      390.75      501.43    189.89 o 
  -8   4   7      999.63     1458.80    249.96 o 
  -7   4   7    11556.68    10843.88    445.92 o 
  -6   4   7      759.51     1174.73    191.13 o 
  -5   4   7     7085.68     5380.89    268.70 o 
  -4   4   7     2429.26     2849.83    195.22 o 
  -3   4   7     1375.04     1993.61    173.86 o 
  -2   4   7    43965.33    38948.16   1049.57 o 
  -1   4   7    42571.27    38610.75    933.75 o 
   0   4   7      874.28      817.32     91.64 o 
   1   4   7     2216.50     2276.73    142.81 o 
   2   4   7        7.06      -68.98     75.58 o 
   3   4   7     1583.82     2130.57    190.93 o 
   4   4   7    67454.04    62016.59   1606.45 o 
   5   4   7       66.32      167.71    120.77 o 
   6   4   7    13118.60    13397.62    496.51 o 
   7   4   7      206.22       23.58    205.62 o 
   8   4   7     5440.64     6402.42    432.94 o 
   9   4   7     3390.73     3717.56    365.95 o 
  10   4   7     2297.78     2179.74    328.20 o 
  11   4   7        0.35     -244.18    326.31 o 
  12   4   7        3.99       10.42    294.12 o 
 -14   5   7     1484.76     1194.69    329.39 o 
 -13   5   7     2294.63     2029.17    376.56 o 
 -12   5   7      172.53     -237.12    237.12 o 
 -11   5   7     1036.43     1268.72    287.88 o 
 -10   5   7     2753.35     2230.59    304.39 o 
  -9   5   7     3398.19     3372.66    343.28 o 
  -8   5   7     7761.57     7783.98    745.72 o 
  -7   5   7    24601.94    24050.21    898.40 o 
  -6   5   7     3876.19     3222.98    219.63 o 
  -5   5   7    10692.04    10143.45    388.74 o 
  -4   5   7    21855.04    20993.85    643.59 o 
  -3   5   7      990.45     1027.36    211.04 o 
  -2   5   7     6494.30     7604.44    260.64 o 
  -1   5   7     2188.38     1844.74    129.29 o 
   0   5   7    11189.79    11355.47    404.57 o 
   1   5   7    26625.07    27537.62    713.71 o 
   2   5   7    29936.50    28781.88    815.72 o 
   3   5   7    42259.06    45061.63   1209.29 o 
   4   5   7    24738.97    25078.93    864.18 o 
   5   5   7      500.01      350.11    141.93 o 
   6   5   7     7603.17     8254.13    385.02 o 
   7   5   7       14.03      134.56    146.44 o 
   8   5   7     5547.85     5400.34    545.20 o 
   9   5   7      230.54      198.12    204.60 o 
  10   5   7       77.47     -119.63    256.76 o 
  11   5   7     1002.64      788.16    321.50 o 
  12   5   7     4085.50     3611.32    504.46 o 
 -14   6   7      915.37      923.07    333.73 o 
 -13   6   7      844.00     1031.54    311.43 o 
 -12   6   7       58.55      -35.48    390.47 o 
 -11   6   7    18590.66    20374.27    876.45 o 
 -10   6   7    34467.50    35111.53   1583.85 o 
  -9   6   7     2368.07     2128.41    294.51 o 
  -8   6   7     1281.07     1172.92    278.33 o 
  -7   6   7        0.91     -174.09    174.09 o 
  -6   6   7        3.72      195.44    192.17 o 
  -5   6   7    43904.27    40471.39   1395.54 o 
  -4   6   7     4441.61     3563.09    230.22 o 
  -3   6   7    19347.01    18519.75    593.34 o 
  -2   6   7     4619.64     4594.92    261.72 o 
  -1   6   7      257.39      223.77     75.62 o 
   0   6   7      570.00      919.37    107.45 o 
   1   6   7     6258.62     6082.56    256.50 o 
   2   6   7      237.89      256.93    121.16 o 
   3   6   7     2069.25     2298.08    207.29 o 
   4   6   7    51610.00    47721.96   1474.52 o 
   5   6   7    10801.62    11518.38    457.59 o 
   6   6   7     6669.11     6125.37    340.51 o 
   7   6   7     4799.48     5766.83    523.97 o 
   8   6   7     6971.31     7099.56    469.40 o 
   9   6   7     6569.30     5876.29    549.47 o 
  10   6   7     3360.20     3894.41    485.97 o 
  11   6   7     1442.80      664.26    349.17 o 
  12   6   7     2569.40     3639.75    520.23 o 
 -14   7   7      330.92       -3.95    356.78 o 
 -13   7   7     4044.59     3337.26    427.33 o 
 -12   7   7      189.96      282.91    277.75 o 
 -11   7   7     1684.89     2324.84    351.83 o 
 -10   7   7     1088.74      837.61    286.52 o 
  -9   7   7     6500.44     6275.18    468.19 o 
  -8   7   7      103.92     -155.85    155.85 o 
  -7   7   7     7991.94     7479.38    481.26 o 
  -6   7   7    20496.29    20013.32   1555.81 o 
  -5   7   7    27089.97    27584.15   1013.45 o 
  -4   7   7    15924.29    15326.19    536.41 o 
  -3   7   7     5913.71     5595.34    296.58 o 
  -2   7   7    14970.40    14921.29    446.48 o 
  -1   7   7    12225.99    13517.01    419.71 o 
   0   7   7     1650.29     1755.82    211.57 o 
   1   7   7     4776.98     5624.40    265.45 o 
   2   7   7     1546.83     1413.74    154.90 o 
   3   7   7      887.36     1438.24    204.68 o 
   4   7   7      843.68     1546.42    217.35 o 
   5   7   7     3216.43     3538.13    275.00 o 
   6   7   7     3204.63     2636.15    248.56 o 
   7   7   7     3425.35     2948.27    274.11 o 
   8   7   7       10.10      318.84    246.84 o 
   9   7   7     3037.50     3109.16    426.47 o 
  10   7   7     4790.06     4776.20    532.79 o 
  11   7   7      385.15      781.89    342.23 o 
  12   7   7       23.41      373.95    632.47 o 
 -14   8   7     2333.51     2711.44    507.96 o 
 -13   8   7      605.28      770.09    324.26 o 
 -12   8   7        7.83      522.68    288.06 o 
 -11   8   7     2989.78     4289.76    445.83 o 
 -10   8   7     1224.33     1383.69    363.34 o 
  -9   8   7     3635.86     4092.36    405.58 o 
  -8   8   7     2666.30     2848.99    334.65 o 
  -7   8   7     3662.00     4118.18    374.93 o 
  -6   8   7     9485.57     9019.25    610.19 o 
  -5   8   7    88133.69    90218.02   2753.48 o 
  -4   8   7    11613.90    11572.43    576.47 o 
  -3   8   7     1101.99     1146.21    168.66 o 
  -2   8   7      185.31      110.41    105.74 o 
  -1   8   7      785.00      664.98    129.57 o 
   0   8   7    40937.10    40878.34   1042.89 o 
   1   8   7    37431.62    40093.75   1030.62 o 
   2   8   7     2422.25     2633.39    209.21 o 
   3   8   7      644.84      565.60    171.64 o 
   4   8   7      754.33     1022.90    194.70 o 
   5   8   7       12.49      182.66    163.52 o 
   6   8   7     1649.13     1747.42    223.05 o 
   7   8   7      968.87      616.44    215.21 o 
   8   8   7     4835.28     4093.77    488.66 o 
   9   8   7     2096.13     1697.17    363.44 o 
  10   8   7     1097.01      756.09    311.21 o 
  11   8   7     7056.68     7064.88    673.96 o 
 -13   9   7     4519.78     3614.30    520.84 o 
 -12   9   7     1318.66     1587.68    354.84 o 
 -11   9   7     1161.82      868.09    301.02 o 
 -10   9   7     4990.40     4814.17    555.05 o 
  -9   9   7     1283.77     1285.69    301.32 o 
  -8   9   7     6105.08     7120.61    524.58 o 
  -7   9   7     1272.12     1336.67    294.30 o 
  -6   9   7       70.80      -20.17    168.07 o 
  -5   9   7     1440.72     1130.06    246.33 o 
  -4   9   7     7345.98     7092.54    479.99 o 
  -3   9   7     7377.41     7836.85    657.95 o 
  -2   9   7     6003.81     5684.94    414.34 o 
  -1   9   7        7.04      -17.56    126.48 o 
   0   9   7    74400.48    73421.59   1764.28 o 
   1   9   7    58008.56    57860.61   1431.29 o 
   2   9   7    12358.40    11821.43    475.35 o 
   3   9   7    10388.87    10918.68    461.43 o 
   4   9   7      359.48      188.21    156.06 o 
   5   9   7     9571.59     9790.80    521.00 o 
   6   9   7    49608.89    49647.80   1874.13 o 
   7   9   7     4911.96     4529.85    513.83 o 
   8   9   7    11899.78    12075.35    735.89 o 
   9   9   7      899.49      710.72    305.26 o 
  10   9   7        6.64     -237.56    237.56 o 
  11   9   7      492.09     1087.83    391.51 o 
 -13  10   7     2544.07     3250.91    616.02 o 
 -12  10   7      397.02      736.43    327.12 o 
 -11  10   7       20.83      127.77    272.44 o 
 -10  10   7       14.34       10.50    277.34 o 
  -9  10   7     5641.10     7441.89    563.69 o 
  -8  10   7     7897.03     8378.49    586.32 o 
  -7  10   7      634.65      685.51    247.93 o 
  -6  10   7       28.15      291.00    191.80 o 
  -5  10   7      152.95      460.61    213.96 o 
  -4  10   7       75.93      221.31    184.09 o 
  -3  10   7     6338.17     6259.54    465.36 o 
  -2  10   7     4847.05     4416.87    768.28 o 
  -1  10   7     1401.40     1292.61    220.92 o 
   0  10   7      757.32     1150.18    187.61 o 
   1  10   7     1513.90     2206.61    234.46 o 
   2  10   7     1269.04     1654.76    203.42 o 
   3  10   7     1467.92     1593.75    239.92 o 
   4  10   7     1941.32     2250.04    258.01 o 
   5  10   7     7192.49     6083.74    462.11 o 
   6  10   7     3598.74     4701.86    423.28 o 
   7  10   7      305.82      451.81    254.71 o 
   8  10   7      237.89      462.80    452.89 o 
   9  10   7        0.10     -275.13    275.13 o 
  10  10   7      167.78     -290.79    406.00 o 
  11  10   7     1628.75      874.29    367.74 o 
 -12  11   7       91.89      376.37    343.63 o 
 -11  11   7     1839.83     1484.83    359.83 o 
 -10  11   7       58.06     -140.55    325.09 o 
  -9  11   7     4360.68     4680.16    473.33 o 
  -8  11   7    14938.04    16419.05    807.98 o 
  -7  11   7     1428.68     1540.80    318.51 o 
  -6  11   7     1472.83     1391.13    298.94 o 
  -5  11   7     6999.15     6502.16    562.72 o 
  -4  11   7     3434.88     3708.23    386.53 o 
  -3  11   7     4285.06     3991.77    399.56 o 
  -2  11   7      816.95     1123.16    252.91 o 
  -1  11   7     6053.98     5873.13    451.45 o 
   0  11   7    17645.18    18408.56    602.12 o 
   1  11   7    20513.75    20732.63    656.95 o 
   2  11   7     9560.57    10218.79    441.96 o 
   3  11   7     2838.47     3038.62    295.79 o 
   4  11   7     2299.28     2300.41    324.28 o 
   5  11   7     4149.71     3366.46    590.86 o 
   6  11   7    16250.15    17686.34    792.14 o 
   7  11   7       56.09      331.56    247.38 o 
   8  11   7     6724.16     5589.90    539.60 o 
   9  11   7     1989.88     1517.96    383.96 o 
  10  11   7     5088.94     4371.14    734.60 o 
 -12  12   7      868.31      543.85    360.69 o 
 -11  12   7     2836.84     3152.66    449.01 o 
 -10  12   7      705.25     1449.84    352.92 o 
  -9  12   7     6074.10     6569.11    573.30 o 
  -8  12   7     8320.67     7819.96    704.28 o 
  -7  12   7     5995.49     5220.07    725.79 o 
  -6  12   7     1510.18     1360.59    325.84 o 
  -5  12   7    22183.71    22854.31    972.29 o 
  -4  12   7       96.10      461.54    253.02 o 
  -3  12   7    17799.11    18749.27    845.57 o 
  -2  12   7    10079.98    10410.72    611.90 o 
  -1  12   7     1323.09     1883.95    352.34 o 
   0  12   7     1980.92     2098.87    307.81 o 
   1  12   7     8893.02    10642.37    461.78 o 
   2  12   7      919.27     1234.52    244.29 o 
   3  12   7     2003.69     2862.21    424.39 o 
   4  12   7        7.65     -343.00    343.00 o 
   5  12   7     1376.24     1507.27    287.47 o 
   6  12   7     3962.75     5043.62    472.71 o 
   7  12   7      172.32      224.28    269.11 o 
   8  12   7     3594.76     3076.26    419.98 o 
   9  12   7     1826.15     1608.88    414.37 o 
  10  12   7       20.93      260.13    361.22 o 
 -11  13   7     1498.37     1904.39    618.44 o 
 -10  13   7     6145.13     6378.53    599.58 o 
  -9  13   7     2874.78     3083.57    431.69 o 
  -8  13   7      757.87      851.24    323.11 o 
  -7  13   7     2564.49     1694.08    358.34 o 
  -6  13   7      458.96      491.08    299.63 o 
  -5  13   7     8824.21     7877.99    642.60 o 
  -4  13   7    14100.36    13681.47    735.09 o 
  -3  13   7    21341.91    22181.35    973.59 o 
  -2  13   7     4785.14     4877.85    479.02 o 
  -1  13   7     6049.04     6921.80    539.19 o 
   0  13   7     1612.95     1668.15    308.69 o 
   1  13   7      107.57     -209.02    223.10 o 
   2  13   7     2976.40     4073.69    407.68 o 
   3  13   7    13735.28    14080.01   1526.80 o 
   4  13   7     9121.91     9514.60   1036.86 o 
   5  13   7      989.56     1344.05    324.49 o 
   6  13   7     1012.85     1714.41    348.50 o 
   7  13   7     1978.75     2322.90    519.23 o 
   8  13   7       49.69      -18.78    287.17 o 
   9  13   7    11390.91     9543.34   1056.20 o 
 -10  14   7     2461.12     2841.95    460.89 o 
  -9  14   7      828.54      913.59    360.15 o 
  -8  14   7     2849.10     3298.03    458.01 o 
  -7  14   7     3689.62     3044.55    454.03 o 
  -6  14   7      484.91      431.69    314.48 o 
  -5  14   7     1909.61     2577.27    400.93 o 
  -4  14   7     5648.64     6139.55    557.17 o 
  -3  14   7     5054.76     5321.70    512.44 o 
  -2  14   7     1969.11     1779.42    356.08 o 
  -1  14   7     2999.62     2922.10    483.11 o 
   0  14   7        0.84     -277.93    277.93 o 
   1  14   7     6104.72     4959.66    692.21 o 
   2  14   7    27981.05    27163.54   5038.27 o 
   3  14   7        9.81      312.97    303.48 o 
   4  14   7    19272.63    21425.04   1173.81 o 
   5  14   7     7918.62     7953.66    614.99 o 
   6  14   7      398.28      320.67    302.79 o 
   7  14   7     1578.01     1643.62    384.25 o 
   8  14   7        4.96     -295.33    295.33 o 
  -9  15   7      158.90      351.35    378.09 o 
  -8  15   7      643.15      322.23    356.19 o 
  -7  15   7     1166.30     1241.91    363.68 o 
  -6  15   7     1076.14     1447.69    509.66 o 
  -5  15   7     1200.42      804.86    324.77 o 
  -4  15   7     2193.79     2176.84    402.68 o 
  -3  15   7       21.85     -267.82    267.82 o 
  -2  15   7     2403.83     2757.03    419.97 o 
  -1  15   7    11777.40    12208.27    731.08 o 
   0  15   7      646.28      368.44    348.91 o 
   1  15   7       92.54      -42.60    432.54 o 
   2  15   7     7014.11     7906.54   2301.52 o 
   3  15   7    16075.40    16867.00   3757.20 o 
   4  15   7     3877.38     4430.53    658.71 o 
   5  15   7      994.57     1367.27    372.50 o 
   6  15   7       83.81      636.36    352.83 o 
   7  15   7     2875.73     2304.96    433.38 o 
  -8  16   7      825.78     1232.11    436.20 o 
  -7  16   7      143.19     1624.84    606.63 o 
  -6  16   7      548.00      865.45    351.25 o 
  -5  16   7      272.91     -241.88    417.94 o 
  -4  16   7      840.66      371.20    330.01 o 
  -3  16   7      191.93     -243.12    306.49 o 
  -2  16   7    19558.58    20581.50    981.23 o 
  -1  16   7     8015.79     7711.84    768.58 o 
   0  16   7     1108.98     1325.72    428.66 o 
   1  16   7       42.64     -148.36    636.76 o 
   2  16   7     1043.86     1011.51    523.59 o 
   3  16   7       45.72      371.52    515.70 o 
   4  16   7     3540.18     4157.85   1274.50 o 
   5  16   7      887.16      880.97    419.56 o 
   6  16   7     1511.82     2149.58    436.78 o 
  -7  17   7    16485.85    19544.30   1731.19 o 
  -6  17   7    16850.81    15421.98    912.14 o 
  -5  17   7      736.06       45.21    439.76 o 
  -4  17   7     1129.45      462.65    348.90 o 
  -3  17   7       16.16     -315.57    315.57 o 
  -2  17   7     3109.11     3015.01    565.66 o 
  -1  17   7    16622.06    15756.89   1097.98 o 
   0  17   7     1053.36      850.95    426.70 o 
   1  17   7     1820.34     2636.20    662.84 o 
   2  17   7      131.98     1284.68    782.49 o 
   3  17   7     1343.57     1201.25    565.98 o 
   4  17   7     2288.60     1388.27    610.43 o 
   5  17   7        8.57      510.32    822.86 o 
  -5  18   7      613.90      -43.03    361.61 o 
  -4  18   7      143.60     -410.90    410.90 o 
  -3  18   7      821.55      -20.97    442.12 o 
  -2  18   7     1409.74     1015.45    499.40 o 
  -1  18   7     3577.93     3477.75    621.53 o 
   0  18   7     2858.88     4561.57   1689.38 o 
   1  18   7     2404.57     3057.92    709.78 o 
   2  18   7     4831.97     6987.15   2395.72 o 
   3  18   7        5.74     1290.58    757.55 o 
  -2  19   7       45.53      275.49    473.18 o 
  -1  19   7      586.62      982.90    578.63 o 
   0  19   7      343.64      850.96    646.58 o 
 -13   0   8      152.56     -162.14    417.50 o 
 -12   0   8      461.38      233.70    399.78 o 
 -11   0   8       93.60     -224.98    266.53 o 
 -10   0   8     3288.81     3625.11    560.77 o 
  -9   0   8     4497.92     5325.61    516.21 o 
  -8   0   8    31357.13    32768.07   1211.04 o 
  -7   0   8       78.19     -134.70    134.70 o 
  -6   0   8    45209.01    41934.00   1455.94 o 
  -5   0   8    96714.41    95494.71   3079.62 o 
  -4   0   8     2933.60     3617.64    264.23 o 
  -3   0   8    78436.07    67987.27   2589.53 o 
  -2   0   8    34040.12    34860.54   1399.27 o 
  -1   0   8    10650.91    10580.84    453.08 o 
   0   0   8    59381.76    68619.81   2233.31 o 
   1   0   8    23438.02    21167.87   1132.59 o 
   2   0   8    17134.48    15871.39    652.57 o 
   3   0   8     1104.21     2727.96    328.86 o 
   4   0   8    39312.35    37250.04   1583.49 o 
   5   0   8    54131.28    53386.90   2193.78 o 
   6   0   8    21004.06    19643.45   1163.23 o 
   7   0   8     6246.18     6779.80    833.04 o 
   8   0   8     1563.19     1083.92    296.84 o 
   9   0   8     1893.30     1375.12    378.37 o 
  10   0   8       26.70     -255.08    255.08 o 
  11   0   8       14.62     -283.87    304.67 o 
  12   0   8     4333.15     5105.52    722.67 o 
 -15   1   8      437.52      478.82    429.68 o 
 -14   1   8      102.24     -424.07    424.07 o 
 -13   1   8        1.51     -395.18    395.18 o 
 -12   1   8      787.68      542.95    464.77 o 
 -11   1   8     3425.11     3616.41    414.46 o 
 -10   1   8        0.50     -160.61    160.61 o 
  -9   1   8     1081.78     1180.61    171.23 o 
  -8   1   8     6156.00     6127.00    290.78 o 
  -7   1   8     1587.10     1402.30    156.55 o 
  -6   1   8     3013.70     3774.04    216.35 o 
  -5   1   8     1808.93     2409.97    170.52 o 
  -4   1   8       65.01      -14.11     82.17 o 
  -3   1   8     1258.42     1520.30    124.21 o 
  -2   1   8     6731.97     6918.25    239.02 o 
  -1   1   8    25901.83    24692.64    675.75 o 
   0   1   8     1964.99     1801.13    128.65 o 
   1   1   8     2020.76     1918.57    144.24 o 
   2   1   8     1189.33     1328.77    134.95 o 
   3   1   8     2148.48     2713.22    247.10 o 
   4   1   8      878.20     1052.27    132.64 o 
   5   1   8      552.42     1143.69    189.53 o 
   6   1   8      438.17      130.05    140.86 o 
   7   1   8      160.88       45.49    231.00 o 
   8   1   8     1241.59     1326.14    236.07 o 
   9   1   8     2129.65     3172.48    349.83 o 
  10   1   8     4288.23     5085.85    496.40 o 
  11   1   8      389.30      -97.65    473.85 o 
  12   1   8     2275.17     3004.71    408.18 o 
 -15   2   8     1489.17      856.06    434.19 o 
 -14   2   8     1996.04     2040.70    504.13 o 
 -13   2   8      360.28       19.85    289.30 o 
 -12   2   8     3037.72     2980.57    358.79 o 
 -11   2   8     3072.89     3054.30    400.81 o 
 -10   2   8      730.93       71.22    224.38 o 
  -9   2   8     7426.19     7123.04    406.65 o 
  -8   2   8       40.39      532.56    184.09 o 
  -7   2   8    12564.24    10421.46    368.34 o 
  -6   2   8     4826.75     5278.03    240.98 o 
  -5   2   8      454.54      585.13    105.66 o 
  -4   2   8     2931.81     2582.87    157.96 o 
  -3   2   8    16247.11    15268.82    429.23 o 
  -2   2   8     5606.87     6466.20    228.20 o 
  -1   2   8     5292.49     5730.37    213.60 o 
   0   2   8    10491.93    11503.25    387.73 o 
   1   2   8    20881.35    19155.04    566.71 o 
   2   2   8    13105.83    16976.48    528.11 o 
   3   2   8    57507.76    56624.16   1459.21 o 
   4   2   8     8048.74     8247.94    365.42 o 
   5   2   8     3450.81     4471.68    315.63 o 
   6   2   8    16030.68    16856.99    639.51 o 
   7   2   8     2495.61     2931.72    433.11 o 
   8   2   8     1458.07     1964.44    278.11 o 
   9   2   8      283.22      -50.20    193.01 o 
  10   2   8      147.56      188.03    197.18 o 
  11   2   8        0.93     -214.80    225.09 o 
  12   2   8      112.45      155.17    256.45 o 
 -15   3   8       37.86       23.20    379.72 o 
 -14   3   8     2176.84     1921.83    431.23 o 
 -13   3   8      651.24      621.30    336.99 o 
 -12   3   8     2078.73     2114.72    332.96 o 
 -11   3   8      209.22      327.97    224.11 o 
 -10   3   8      377.73      118.21    195.85 o 
  -9   3   8     1590.77     1982.20    276.86 o 
  -8   3   8     2592.46     2590.92    245.49 o 
  -7   3   8     8766.89     8515.21    388.41 o 
  -6   3   8    10607.02     8481.75    309.68 o 
  -5   3   8        5.12      175.90     83.96 o 
  -4   3   8      353.03      251.56     77.76 o 
  -3   3   8    10717.37    11004.29    338.00 o 
  -2   3   8     3829.30     3743.48    172.95 o 
  -1   3   8       52.95       87.49     67.65 o 
   0   3   8     3163.65     4057.37    188.62 o 
   1   3   8     2746.26     2735.83    219.70 o 
   2   3   8     1038.82     1312.79    152.10 o 
   3   3   8     2703.29     2729.64    231.52 o 
   4   3   8     5799.43     5382.78    287.63 o 
   5   3   8      469.67      132.10    152.83 o 
   6   3   8     5845.73     6887.18    540.36 o 
   7   3   8     7042.45     6962.10    429.49 o 
   8   3   8     8749.21     8123.85    494.61 o 
   9   3   8     2634.10     1971.33    304.51 o 
  10   3   8     3857.63     4147.61    425.59 o 
  11   3   8        0.96      -11.31    218.94 o 
  12   3   8     5520.31     6497.36    642.63 o 
 -15   4   8      288.38      989.14    396.75 o 
 -14   4   8       18.60     -180.08    317.87 o 
 -13   4   8      216.46      277.01    258.16 o 
 -12   4   8       34.25      132.30    245.12 o 
 -11   4   8     1617.98     1533.18    298.85 o 
 -10   4   8      540.63      592.35    225.71 o 
  -9   4   8     9875.24     8553.38    489.23 o 
  -8   4   8       13.25     -153.49    153.49 o 
  -7   4   8      993.92     1309.45    184.31 o 
  -6   4   8       19.50       59.78    125.13 o 
  -5   4   8     1752.86     2347.10    194.28 o 
  -4   4   8    30404.08    32344.47    920.37 o 
  -3   4   8    19699.02    18574.85    577.77 o 
  -2   4   8     5986.39     6142.22    253.95 o 
  -1   4   8     3775.27     4860.74    208.95 o 
   0   4   8     4568.38     4868.22    209.58 o 
   1   4   8      690.90     1023.67    108.37 o 
   2   4   8     2301.92     2344.92    193.47 o 
   3   4   8     7057.32     6842.11    317.37 o 
   4   4   8      121.96      188.57    116.88 o 
   5   4   8     7648.81     8899.10    386.81 o 
   6   4   8     1115.28     1577.32    218.67 o 
   7   4   8     4373.13     5145.36    378.92 o 
   8   4   8     9524.74    10138.45    528.38 o 
   9   4   8       76.76       45.36    197.70 o 
  10   4   8     4505.96     4761.36    445.90 o 
  11   4   8     2347.49     1040.11    353.41 o 
  12   4   8      133.78      192.81    309.07 o 
 -14   5   8     3019.36     3378.99    431.10 o 
 -13   5   8     1848.22     1461.07    330.87 o 
 -12   5   8     3963.73     4109.79    434.54 o 
 -11   5   8      802.52      667.41    253.65 o 
 -10   5   8     6198.18     4832.06    415.06 o 
  -9   5   8     1950.12     1337.93    255.51 o 
  -8   5   8     2493.48     2927.98    318.47 o 
  -7   5   8     9490.25     9857.16    531.36 o 
  -6   5   8      408.23      252.79    131.71 o 
  -5   5   8     7415.28     6023.65    300.07 o 
  -4   5   8     6907.20     5875.71    291.37 o 
  -3   5   8    16778.80    16411.27    633.04 o 
  -2   5   8      674.43     1259.04    110.59 o 
  -1   5   8      808.08     1017.55    111.61 o 
   0   5   8     1832.69     2465.17    160.45 o 
   1   5   8      767.18     1096.24    120.92 o 
   2   5   8    27336.01    26914.97    786.93 o 
   3   5   8    18645.73    18909.53    612.28 o 
   4   5   8    25613.99    23429.87    825.29 o 
   5   5   8     5827.86     6389.96    336.02 o 
   6   5   8      326.00      617.73    172.47 o 
   7   5   8      714.91      202.31    168.40 o 
   8   5   8     3825.05     4128.61    368.84 o 
   9   5   8     2511.15     3096.83    360.96 o 
  10   5   8     1055.46      904.70    282.32 o 
  11   5   8      326.85      459.60    427.69 o 
  12   5   8     1596.75     2531.32    486.54 o 
 -14   6   8      610.32      903.68    336.41 o 
 -13   6   8     3184.46     3243.98    412.55 o 
 -12   6   8      231.85      188.94    249.59 o 
 -11   6   8     7236.76     6862.00    514.47 o 
 -10   6   8     1759.39     1511.59    319.06 o 
  -9   6   8      344.75      235.45    205.43 o 
  -8   6   8      173.46      143.34    196.80 o 
  -7   6   8     9047.78     8393.87    501.11 o 
  -6   6   8     2109.89     1884.35    276.58 o 
  -5   6   8      882.56      869.63    212.32 o 
  -4   6   8      319.92      334.28    177.16 o 
  -3   6   8    17554.43    15411.04    687.55 o 
  -2   6   8     1796.37     1674.62    133.30 o 
  -1   6   8    73501.77    69147.00   1630.58 o 
   0   6   8    18804.38    18912.83    538.03 o 
   1   6   8     1002.59      775.38    115.46 o 
   2   6   8      298.06      661.73    118.67 o 
   3   6   8    35528.00    35875.66   1024.07 o 
   4   6   8      265.19      299.18    176.55 o 
   5   6   8     5727.72     5200.36    375.09 o 
   6   6   8      800.74     1059.72    218.42 o 
   7   6   8      162.62       55.80    171.10 o 
   8   6   8        3.07       39.32    182.03 o 
   9   6   8     1850.75     1862.02    364.41 o 
  10   6   8      222.79     -173.07    263.24 o 
  11   6   8     1076.85      898.86    346.57 o 
  12   6   8       25.54     -284.41    316.63 o 
 -14   7   8      476.45      310.89    317.17 o 
 -13   7   8       15.24      658.78    296.78 o 
 -12   7   8      430.18      348.02    273.81 o 
 -11   7   8     5782.58     6676.32    699.45 o 
 -10   7   8     4058.31     4901.60    487.11 o 
  -9   7   8     2700.38     3317.18    370.97 o 
  -8   7   8     8186.21     9021.27    546.80 o 
  -7   7   8      809.74      246.61    248.88 o 
  -6   7   8     6365.57     7354.27    541.88 o 
  -5   7   8    50882.95    46764.49   2003.12 o 
  -4   7   8      388.47      323.02    139.55 o 
  -3   7   8    90990.98    92473.45   2689.77 o 
  -2   7   8     7834.76     7042.27    282.94 o 
  -1   7   8      338.61      219.33    104.28 o 
   0   7   8      510.10      527.66    124.10 o 
   1   7   8     3415.63     3330.52    214.06 o 
   2   7   8    22670.22    24024.24    747.19 o 
   3   7   8    14388.20    14745.27    544.57 o 
   4   7   8     7752.08     8153.11    392.74 o 
   5   7   8     3840.08     3234.39    373.79 o 
   6   7   8     5011.66     5049.43    340.09 o 
   7   7   8      775.18      681.06    216.58 o 
   8   7   8      653.27      583.72    211.28 o 
   9   7   8     1348.86     1222.13    334.98 o 
  10   7   8      591.87      594.49    322.46 o 
  11   7   8    11106.84    10207.91    794.69 o 
 -14   8   8     1472.55     1190.04    359.35 o 
 -13   8   8      887.12      958.08    333.38 o 
 -12   8   8       28.63      248.59    272.18 o 
 -11   8   8      889.43      861.16    299.32 o 
 -10   8   8     2040.39     2496.37    365.17 o 
  -9   8   8     4283.13     4264.08    420.86 o 
  -8   8   8     9314.62    10165.01    591.45 o 
  -7   8   8      285.38      197.85    198.39 o 
  -6   8   8     2561.83     2238.79    300.66 o 
  -5   8   8     2947.07     2349.28    310.61 o 
  -4   8   8      444.33      495.27    232.27 o 
  -3   8   8    13275.03    13723.62    523.09 o 
  -2   8   8      299.96      453.39    154.61 o 
  -1   8   8        3.02       71.68    104.16 o 
   0   8   8    15755.86    14998.80    588.11 o 
   1   8   8     6519.76     6929.72    324.13 o 
   2   8   8    14202.95    13310.56    509.41 o 
   3   8   8     5622.11     6877.00    383.18 o 
   4   8   8      290.95      224.00    153.45 o 
   5   8   8      985.11     1095.12    226.92 o 
   6   8   8    18794.92    19259.56    686.72 o 
   7   8   8      218.87      405.54    363.11 o 
   8   8   8     7477.87     7869.69    615.62 o 
   9   8   8      233.43      471.84    278.65 o 
  10   8   8     2986.04     2169.95    407.74 o 
  11   8   8     2434.52     1994.87    430.04 o 
 -13   9   8        2.81      413.38    327.55 o 
 -12   9   8       75.95      330.84    316.27 o 
 -11   9   8       39.68     -129.00    261.69 o 
 -10   9   8      554.83      878.06    491.00 o 
  -9   9   8     4333.79     4344.25    527.38 o 
  -8   9   8     9654.24     9765.08    865.26 o 
  -7   9   8     2732.26     3241.25    646.39 o 
  -6   9   8     1037.06     1934.72    276.59 o 
  -5   9   8     5146.88     5125.09    460.30 o 
  -4   9   8      132.32      171.15    186.72 o 
  -3   9   8    13572.67    12665.04    617.52 o 
  -2   9   8       99.26     -145.60    145.60 o 
  -1   9   8     6814.46     6385.42    368.72 o 
   0   9   8      403.40      841.37    161.25 o 
   1   9   8     2833.22     3521.52    248.84 o 
   2   9   8       17.33       -3.92    147.41 o 
   3   9   8      679.51      530.58    180.00 o 
   4   9   8        2.91     -136.39    136.39 o 
   5   9   8     9121.78    10265.98    599.01 o 
   6   9   8     5758.45     7452.31    530.22 o 
   7   9   8     1914.92     2650.94    398.13 o 
   8   9   8     1144.62     1131.90    433.97 o 
   9   9   8        0.13     -139.12    247.27 o 
  10   9   8     2256.13     1753.53    394.36 o 
  11   9   8     5258.83     4643.11    569.77 o 
 -13  10   8     7951.57     7765.72    643.83 o 
 -12  10   8     2251.45     2409.22    554.39 o 
 -11  10   8     4824.76     4813.93    500.85 o 
 -10  10   8     2719.94     3104.52    600.81 o 
  -9  10   8    12277.89    11876.15    711.73 o 
  -8  10   8     8169.50     8090.60    593.65 o 
  -7  10   8     1126.99     1037.75    406.41 o 
  -6  10   8        4.60      151.49    223.28 o 
  -5  10   8      274.61      206.57    190.99 o 
  -4  10   8      544.81      804.09    219.75 o 
  -3  10   8      599.75      789.83    217.47 o 
  -2  10   8    13724.08    12884.09    855.20 o 
  -1  10   8      348.90      334.05    174.98 o 
   0  10   8    75893.16    70510.03   2276.12 o 
   1  10   8    40607.39    38082.16   1027.36 o 
   2  10   8      708.49      352.39    178.88 o 
   3  10   8     2564.12     2515.49    268.39 o 
   4  10   8     4679.22     4617.17    354.42 o 
   5  10   8    26071.66    24001.94    936.63 o 
   6  10   8    36029.69    35701.36   1270.98 o 
   7  10   8     2136.71     1579.64    470.78 o 
   8  10   8     3690.67     3602.30    796.61 o 
   9  10   8        5.15     -337.29    337.29 o 
  10  10   8      568.31     -167.37    315.19 o 
 -12  11   8       44.57       12.26    459.64 o 
 -11  11   8     2249.45     2722.09    519.74 o 
 -10  11   8      220.23       91.47    295.73 o 
  -9  11   8     7050.19     8086.81    625.54 o 
  -8  11   8    15180.38    15552.72   1142.69 o 
  -7  11   8     3515.42     3240.47    572.10 o 
  -6  11   8    10081.28     8163.70    582.71 o 
  -5  11   8    25142.32    26111.47   1052.84 o 
  -4  11   8     1629.86     2202.56    308.97 o 
  -3  11   8     7603.51     8239.87    539.81 o 
  -2  11   8     4672.08     4218.43    446.84 o 
  -1  11   8     2783.85     2853.45    352.84 o 
   0  11   8    33324.87    34206.88   1064.98 o 
   1  11   8    43784.70    47192.39   1340.75 o 
   2  11   8     1666.28     2391.55    281.88 o 
   3  11   8       69.06       28.53    172.49 o 
   4  11   8       56.42     -109.75    209.41 o 
   5  11   8     1538.01     1296.23    286.55 o 
   6  11   8     4646.38     4603.71    444.38 o 
   7  11   8     1079.82      294.08    302.45 o 
   8  11   8     1013.63     1242.89    368.70 o 
   9  11   8       33.40      -53.60    311.60 o 
  10  11   8      317.87       31.65    356.17 o 
 -12  12   8       59.55       48.68    438.03 o 
 -11  12   8      168.58      283.54    335.75 o 
 -10  12   8     3073.96     3064.67    425.45 o 
  -9  12   8    15979.09    16115.41    835.39 o 
  -8  12   8      272.06      360.19    279.54 o 
  -7  12   8      382.59       72.94    267.43 o 
  -6  12   8     2437.59     2495.71    367.14 o 
  -5  12   8    20847.11    20513.64    918.32 o 
  -4  12   8    38438.75    39322.57   1438.27 o 
  -3  12   8    35703.33    35940.23   1336.79 o 
  -2  12   8     1314.10     1258.88    284.91 o 
  -1  12   8     1344.59     1129.76    270.07 o 
   0  12   8     1432.47     1174.92    268.23 o 
   1  12   8     3957.90     3731.09    338.75 o 
   2  12   8        4.40      -53.24    192.43 o 
   3  12   8       35.38      204.53    340.53 o 
   4  12   8        1.37      -66.91    228.34 o 
   5  12   8      185.51      303.17    243.19 o 
   6  12   8      415.32      211.90    363.80 o 
   7  12   8     2214.30     2074.44    365.89 o 
   8  12   8       81.84     -295.13    321.64 o 
   9  12   8     9867.42     8452.63   1465.77 o 
 -11  13   8     2245.14     2624.78    555.04 o 
 -10  13   8     8772.59    10262.58   1162.21 o 
  -9  13   8      126.38      578.93    310.40 o 
  -8  13   8      128.36     -107.65    273.63 o 
  -7  13   8      397.80      286.51    280.09 o 
  -6  13   8      764.60      342.26    263.16 o 
  -5  13   8    11833.40    13263.90    743.94 o 
  -4  13   8      302.99      835.96    290.55 o 
  -3  13   8    22549.68    23078.29   1001.67 o 
  -2  13   8       20.87       92.18    246.48 o 
  -1  13   8      215.75        3.58    245.21 o 
   0  13   8      243.48      149.01    228.30 o 
   1  13   8        0.60      311.60    282.74 o 
   2  13   8    11393.09    12667.80   1259.23 o 
   3  13   8      305.43      890.24    333.62 o 
   4  13   8    19091.70    21097.40   1854.17 o 
   5  13   8      270.25      411.55    309.93 o 
   6  13   8      753.74     1446.28    325.23 o 
   7  13   8     1025.92      830.44    312.48 o 
   8  13   8     1816.50     1093.54    414.55 o 
 -10  14   8     6816.78     6691.70    628.75 o 
  -9  14   8     1020.14     1761.78    378.31 o 
  -8  14   8       10.79       57.08    316.75 o 
  -7  14   8      874.10      666.87    359.29 o 
  -6  14   8       80.24      113.17    282.04 o 
  -5  14   8       85.57      839.47    303.02 o 
  -4  14   8      618.66      676.69    322.82 o 
  -3  14   8     3781.70     4374.86    476.15 o 
  -2  14   8     2608.76     2231.36    370.84 o 
  -1  14   8      170.45      168.08    247.37 o 
   0  14   8       86.19       74.61    240.88 o 
   1  14   8     1439.75     1099.40    518.80 o 
   2  14   8    15138.35    15502.32   1185.33 o 
   3  14   8    27597.32    30851.07   3246.81 o 
   4  14   8     7040.25     7354.64   1140.28 o 
   5  14   8       11.63      305.46    299.40 o 
   6  14   8        1.68      -67.10    294.10 o 
   7  14   8      694.78      766.04    354.04 o 
   8  14   8     3757.15     3141.23    540.14 o 
  -9  15   8      377.02     -339.59    339.59 o 
  -8  15   8     1040.06     1535.70    401.83 o 
  -7  15   8      844.97      540.54    344.82 o 
  -6  15   8     5270.26     4503.90    528.34 o 
  -5  15   8       23.03       13.11    348.78 o 
  -4  15   8        3.86     -276.12    283.46 o 
  -3  15   8      438.66      215.50    366.59 o 
  -2  15   8    21732.85    21058.97    989.65 o 
  -1  15   8     8688.29     9003.78    660.97 o 
   0  15   8        7.81      -33.16    642.01 o 
   1  15   8       60.78     -105.53    408.47 o 
   2  15   8     9210.94     9536.48   2668.48 o 
   3  15   8       74.64      384.18    481.99 o 
   4  15   8    20916.30    22824.28   2335.63 o 
   5  15   8      367.02     1003.64    399.92 o 
   6  15   8     3306.94     1819.84    563.34 o 
   7  15   8     2777.84     1368.11    410.71 o 
  -8  16   8     3840.58     4102.00    564.98 o 
  -7  16   8    17039.03    17432.15   2403.08 o 
  -6  16   8    10551.85    10502.31    778.28 o 
  -5  16   8      326.58      -99.70    320.11 o 
  -4  16   8     4378.73     4056.33    516.20 o 
  -3  16   8      485.41      696.78    334.64 o 
  -2  16   8    11703.25    12137.90    772.32 o 
  -1  16   8    13866.21    13651.46    966.67 o 
   0  16   8     1707.12     1431.79    580.51 o 
   1  16   8        0.12      586.21    640.04 o 
   2  16   8       22.21      310.76    495.35 o 
   3  16   8      321.98      397.22    523.14 o 
   4  16   8      208.38      481.21    544.20 o 
   5  16   8       14.93      183.47    474.77 o 
   6  16   8     1070.62     1845.78    497.35 o 
  -7  17   8       63.83      977.89    406.23 o 
  -6  17   8      200.24     1243.32    394.07 o 
  -5  17   8      234.32      269.46    357.40 o 
  -4  17   8       89.26      -60.80    330.59 o 
  -3  17   8      113.48     -330.84    520.18 o 
  -2  17   8        5.12      672.57    454.27 o 
  -1  17   8     2177.65     3007.41    544.04 o 
   0  17   8     1263.22     2048.45    657.13 o 
   1  17   8     1755.54     4421.86   1109.40 o 
   2  17   8      420.68      464.12    519.96 o 
   3  17   8       97.30     -120.78    544.47 o 
   4  17   8       27.33      779.90    584.73 o 
  -5  18   8      224.86      127.64    387.09 o 
  -4  18   8      356.85     -432.49    432.49 o 
  -3  18   8       90.56      113.68    462.44 o 
  -2  18   8     4523.86     4289.68    688.70 o 
  -1  18   8     4849.95     6544.30   1107.88 o 
   0  18   8       26.81      415.69    541.46 o 
   1  18   8       22.70      800.04    561.64 o 
   2  18   8      395.27     -199.56    737.85 o 
 -15   1   9      194.58      441.14    667.61 o 
 -14   1   9      591.78     -215.32    471.33 o 
 -13   1   9      941.67      622.97    497.59 o 
 -12   1   9     8850.52     7625.01    808.09 o 
 -11   1   9     1172.31       93.60    304.78 o 
 -10   1   9     7079.75     8167.35    458.18 o 
  -9   1   9       25.34      -64.54    154.18 o 
  -8   1   9       67.38      106.04    161.57 o 
  -7   1   9     4191.62     5330.60    276.94 o 
  -6   1   9     2234.64     1852.07    174.27 o 
  -5   1   9      130.09      199.34    107.35 o 
  -4   1   9     2046.08     2688.43    191.01 o 
  -3   1   9    16660.68    16454.24    464.05 o 
  -2   1   9     8706.71     9063.35    373.82 o 
  -1   1   9    39183.09    38034.70   1000.45 o 
   0   1   9     2831.82     4283.14    200.93 o 
   1   1   9    46595.06    49550.46   1309.55 o 
   2   1   9        8.86      188.44     86.49 o 
   3   1   9     8697.47     9382.23    438.81 o 
   4   1   9    56468.49    57649.34   1656.57 o 
   5   1   9    35793.26    38680.62   1192.78 o 
   6   1   9     8940.22     8545.64    445.71 o 
   7   1   9     8436.54     7578.21    456.41 o 
   8   1   9     1855.43     3079.77    357.22 o 
   9   1   9      631.67      800.04    234.74 o 
  10   1   9     5416.54     5702.98    480.92 o 
  11   1   9      450.09      -76.09    279.99 o 
  12   1   9      719.09     2059.50    369.09 o 
 -15   2   9     2048.64     2247.88    534.58 o 
 -14   2   9      124.27        0.17    370.35 o 
 -13   2   9       58.11     -220.83    277.83 o 
 -12   2   9     2253.64     2579.43    409.16 o 
 -11   2   9      387.06      -16.92    216.80 o 
 -10   2   9     2476.03     1880.53    283.94 o 
  -9   2   9     2511.87     2115.83    230.70 o 
  -8   2   9     4042.42     3659.82    273.88 o 
  -7   2   9    30625.53    29976.87    911.29 o 
  -6   2   9    37666.19    33622.42    859.88 o 
  -5   2   9    15493.53    15686.26    461.69 o 
  -4   2   9    12591.84    12338.92    383.87 o 
  -3   2   9       52.94       89.67     76.49 o 
  -2   2   9    13443.18    15013.30    432.15 o 
  -1   2   9   136384.52   140089.92   3145.72 o 
   0   2   9     8571.32     7228.82    428.94 o 
   1   2   9    24739.23    23990.88    637.57 o 
   2   2   9     4004.78     4111.16    241.72 o 
   3   2   9      615.66      471.96    117.11 o 
   4   2   9      806.72      571.29    151.29 o 
   5   2   9     8281.74     7525.87    409.20 o 
   6   2   9     3874.87     4398.78    345.82 o 
   7   2   9     6720.87     6851.08    437.48 o 
   8   2   9     1421.62      958.73    227.64 o 
   9   2   9    10110.14    11257.04    596.50 o 
  10   2   9    13751.15    12520.03    647.03 o 
  11   2   9     1169.48     1480.11    349.72 o 
  12   2   9     7611.73     7574.66    603.98 o 
 -15   3   9     1027.50     1063.02    443.43 o 
 -14   3   9     1207.07     1484.41    413.63 o 
 -13   3   9       38.63     -281.31    281.31 o 
 -12   3   9      120.45      433.51    251.39 o 
 -11   3   9       17.21     -175.76    213.14 o 
 -10   3   9      337.01       38.24    213.00 o 
  -9   3   9     8099.95     7985.49    526.24 o 
  -8   3   9      196.15      -97.22    141.06 o 
  -7   3   9    12259.63    12058.25    474.83 o 
  -6   3   9    11808.66    11970.41    456.84 o 
  -5   3   9    27637.13    26538.53    794.07 o 
  -4   3   9     1774.54     1344.83    137.39 o 
  -3   3   9    19035.35    18787.02    518.81 o 
  -2   3   9      961.11     1434.45    123.71 o 
  -1   3   9    11745.31    11452.18    394.97 o 
   0   3   9      188.97       53.53    113.90 o 
   1   3   9     2958.23     3416.95    221.00 o 
   2   3   9     1159.15      959.69    144.89 o 
   3   3   9     5402.17     5720.35    338.55 o 
   4   3   9     9559.67    10047.99    399.59 o 
   5   3   9     5306.67     5689.40    359.69 o 
   6   3   9        3.05      189.83    137.06 o 
   7   3   9    11567.80    12020.40    544.71 o 
   8   3   9     5390.24     5839.15    436.72 o 
   9   3   9       31.25      -75.76    192.07 o 
  10   3   9      279.62      274.92    233.88 o 
  11   3   9      320.55      197.35    271.31 o 
  12   3   9      268.87      997.36    343.25 o 
 -14   4   9     2862.12     3104.66    494.92 o 
 -13   4   9      411.34      285.41    307.71 o 
 -12   4   9    12166.71    13134.86    735.26 o 
 -11   4   9     4060.21     4732.06    429.84 o 
 -10   4   9     2511.74     2743.51    324.73 o 
  -9   4   9      410.04      275.18    195.48 o 
  -8   4   9     1460.43     1599.96    258.31 o 
  -7   4   9    51739.17    52765.50   1640.79 o 
  -6   4   9    54093.84    53954.21   1468.81 o 
  -5   4   9     1637.12     1175.39    173.09 o 
  -4   4   9     5383.52     4374.46    308.95 o 
  -3   4   9     2499.54     2876.49    161.22 o 
  -2   4   9       18.15      113.37     80.90 o 
  -1   4   9    12399.25    12984.80    397.75 o 
   0   4   9      241.26      285.80     92.93 o 
   1   4   9    28016.42    24327.02    745.62 o 
   2   4   9    48406.70    44753.73   1205.58 o 
   3   4   9    24898.38    22718.78    705.52 o 
   4   4   9     5889.03     5234.88    450.29 o 
   5   4   9       31.05       74.78    114.82 o 
   6   4   9      274.06      234.82    144.83 o 
   7   4   9     7500.00     7869.63    477.47 o 
   8   4   9    33831.21    32431.62   1111.54 o 
   9   4   9      727.19      477.31    353.23 o 
  10   4   9      568.04       77.95    220.98 o 
  11   4   9     1941.01     2126.17    418.32 o 
  12   4   9     2832.05     3483.06    508.21 o 
 -14   5   9     1684.43     1722.74    429.21 o 
 -13   5   9      659.90      472.17    288.13 o 
 -12   5   9     7146.20     6585.68    598.07 o 
 -11   5   9     4736.12     4560.89    436.16 o 
 -10   5   9      647.74      608.03    240.90 o 
  -9   5   9     1690.82     1271.42    268.49 o 
  -8   5   9     3782.82     3427.11    481.08 o 
  -7   5   9      822.84      439.42    205.71 o 
  -6   5   9     8387.68     8367.33    468.00 o 
  -5   5   9     5606.77     5816.12    321.59 o 
  -4   5   9      185.60      148.68    119.17 o 
  -3   5   9      444.00      377.10    154.21 o 
  -2   5   9       10.40      -72.61     72.61 o 
  -1   5   9    16821.41    17481.11    504.84 o 
   0   5   9     3016.19     3273.87    192.30 o 
   1   5   9    19775.99    21345.26    654.55 o 
   2   5   9    40419.59    42668.83   1165.48 o 
   3   5   9     8587.27     9349.68    401.06 o 
   4   5   9      365.41      677.58    237.63 o 
   5   5   9      966.45     1587.83    209.18 o 
   6   5   9     8230.07     8333.25    446.64 o 
   7   5   9    26171.17    23819.37    863.56 o 
   8   5   9     1244.16     1361.56    252.28 o 
   9   5   9       87.00      213.07    204.21 o 
  10   5   9      338.39      170.78    300.93 o 
  11   5   9      345.83      203.69    313.52 o 
 -14   6   9     1028.89     1676.97    363.28 o 
 -13   6   9      502.77      510.60    306.11 o 
 -12   6   9     2722.52     2660.94    373.61 o 
 -11   6   9      189.38      571.53    272.68 o 
 -10   6   9      840.67      681.69    261.28 o 
  -9   6   9        2.09     -188.24    188.24 o 
  -8   6   9      139.40       25.10    195.49 o 
  -7   6   9     1959.14     2664.54    311.88 o 
  -6   6   9      115.77       63.15    185.55 o 
  -5   6   9     3620.80     3414.99    249.34 o 
  -4   6   9    56669.33    54803.46   1740.15 o 
  -3   6   9    61257.75    62117.11   1662.83 o 
  -2   6   9     5848.14     6385.98    265.14 o 
  -1   6   9     3320.58     3411.22    195.24 o 
   0   6   9     5021.02     5270.06    291.91 o 
   1   6   9     3819.72     5250.69    254.29 o 
   2   6   9    96253.60    98846.23   2480.49 o 
   3   6   9    52600.32    51815.02   1406.49 o 
   4   6   9      605.94     1178.43    206.59 o 
   5   6   9       93.02       17.56    122.09 o 
   6   6   9     1240.26     1544.39    233.26 o 
   7   6   9      832.32      710.09    210.91 o 
   8   6   9     2831.27     3641.71    472.62 o 
   9   6   9      587.24      499.24    225.47 o 
  10   6   9      217.08      339.28    301.08 o 
  11   6   9      668.52     1242.73    402.74 o 
 -14   7   9     1447.46     1698.08    386.57 o 
 -13   7   9      395.73      556.40    497.44 o 
 -12   7   9      133.43      246.36    266.88 o 
 -11   7   9     3011.99     2956.54    420.41 o 
 -10   7   9       10.64     -268.14    268.14 o 
  -9   7   9    10178.92     9986.68    601.28 o 
  -8   7   9     7329.85     5842.34    459.26 o 
  -7   7   9     1271.29     1274.66    248.63 o 
  -6   7   9      537.55      497.65    207.72 o 
  -5   7   9      179.35     -199.74    199.74 o 
  -4   7   9    25469.06    26151.84    821.83 o 
  -3   7   9    46820.22    46209.19   1769.11 o 
  -2   7   9    21279.17    21771.37    705.77 o 
  -1   7   9     1325.81     1580.08    208.93 o 
   0   7   9    15953.12    15687.35    491.33 o 
   1   7   9      378.33      317.85    121.19 o 
   2   7   9     3644.54     3898.23    300.02 o 
   3   7   9       70.23      -38.43    136.84 o 
   4   7   9        1.48       14.22    132.31 o 
   5   7   9      351.20      154.55    151.46 o 
   6   7   9      860.08      517.94    232.04 o 
   7   7   9       85.39      -35.98    187.76 o 
   8   7   9     9447.76     9874.04    831.44 o 
   9   7   9      101.87      273.11    269.35 o 
  10   7   9     4830.97     4577.11    541.20 o 
  11   7   9     5733.02     5718.90    786.97 o 
 -13   8   9     1458.16     1962.12    379.23 o 
 -12   8   9       69.29      204.64    288.73 o 
 -11   8   9      132.00       10.44    277.34 o 
 -10   8   9     3224.24     2681.95    384.80 o 
  -9   8   9    18338.36    18556.85   1005.03 o 
  -8   8   9    28116.73    27989.63   1095.83 o 
  -7   8   9    14955.09    15379.35   1204.75 o 
  -6   8   9     1151.97     1523.72    298.18 o 
  -5   8   9      345.80       80.08    170.19 o 
  -4   8   9     3196.06     2853.18    326.88 o 
  -3   8   9    20390.03    20123.21    752.48 o 
  -2   8   9    16613.35    16650.91    596.16 o 
  -1   8   9     3274.53     3116.53    256.78 o 
   0   8   9      382.56      324.79    130.12 o 
   1   8   9      526.79      541.67    151.63 o 
   2   8   9        5.00       18.63    137.53 o 
   3   8   9     1211.22      937.61    186.47 o 
   4   8   9        2.54     -102.45    140.70 o 
   5   8   9    11360.35    10245.18    532.57 o 
   6   8   9    17941.66    16596.09    786.13 o 
   7   8   9      685.00      804.93    242.81 o 
   8   8   9      177.29      284.50    260.72 o 
   9   8   9     2179.01     2114.05    382.68 o 
  10   8   9     2748.16     2606.03    654.63 o 
  11   8   9     5787.80     5028.08    595.66 o 
 -13   9   9     6362.74     5808.79    550.61 o 
 -12   9   9      901.35      422.76    408.28 o 
 -11   9   9     5472.76     5843.93    542.31 o 
 -10   9   9     2672.36     3905.99    450.00 o 
  -9   9   9    10161.56     9886.78   1107.35 o 
  -8   9   9     8506.64     6911.87    928.56 o 
  -7   9   9      719.21      722.59    246.73 o 
  -6   9   9      313.82      657.27    223.37 o 
  -5   9   9     2635.55     3277.31    350.59 o 
  -4   9   9     8395.91     7347.04    494.26 o 
  -3   9   9      211.65      310.99    228.50 o 
  -2   9   9     3522.84     3249.90    280.57 o 
  -1   9   9      673.44      457.49    183.28 o 
   0   9   9    24262.89    24773.52    811.00 o 
   1   9   9     4134.97     4740.72    284.88 o 
   2   9   9     6029.77     6406.42    391.19 o 
   3   9   9      804.08      202.53    166.14 o 
   4   9   9     1262.67      701.17    205.82 o 
   5   9   9    12585.14    11126.74    754.03 o 
   6   9   9    21643.39    22546.33    874.19 o 
   7   9   9       37.09       43.51    245.57 o 
   8   9   9     2526.80     1958.74    383.80 o 
   9   9   9       17.35     -184.80    275.96 o 
  10   9   9       39.81     -380.73    410.64 o 
 -12  10   9      612.38      870.05    357.66 o 
 -11  10   9        0.15      325.85    309.41 o 
 -10  10   9       33.75      185.26    293.63 o 
  -9  10   9       24.36      520.47    298.66 o 
  -8  10   9     1419.54      670.93    272.11 o 
  -7  10   9        1.49     -209.79    220.67 o 
  -6  10   9     4897.56     4021.08    419.21 o 
  -5  10   9    14647.56    15560.90    740.93 o 
  -4  10   9     1794.71     1966.04    293.22 o 
  -3  10   9       54.03     -106.86    210.59 o 
  -2  10   9       78.87      121.56    187.39 o 
  -1  10   9     3926.67     4200.22    334.04 o 
   0  10   9    40209.92    40245.63   2017.62 o 
   1  10   9    16909.49    17089.87    629.86 o 
   2  10   9      152.49     -113.19    166.75 o 
   3  10   9     1945.27     1584.90    303.65 o 
   4  10   9     1423.83     1516.71    252.63 o 
   5  10   9     2510.39     2687.57    338.78 o 
   6  10   9     2350.92     3537.58    535.52 o 
   7  10   9       52.90      146.96    263.94 o 
   8  10   9      365.25       50.54    271.85 o 
   9  10   9       38.74     -284.26    284.26 o 
  10  10   9      140.91     -218.75    502.90 o 
 -12  11   9      184.03     -318.69    328.19 o 
 -11  11   9      238.65      529.35    363.56 o 
 -10  11   9      621.65      948.97    358.52 o 
  -9  11   9     4509.31     4380.79    474.79 o 
  -8  11   9      519.06      -49.62    262.17 o 
  -7  11   9     4436.01     4317.98    568.41 o 
  -6  11   9     4307.26     4006.76    432.81 o 
  -5  11   9     6269.39     6487.94    527.09 o 
  -4  11   9     4062.77     3965.24    418.15 o 
  -3  11   9     5275.04     4686.29    426.56 o 
  -2  11   9     4815.76     4747.31    470.55 o 
  -1  11   9     1447.46     1552.87    291.26 o 
   0  11   9    22434.29    22307.77   1198.92 o 
   1  11   9     3636.61     4053.30    404.15 o 
   2  11   9     5201.46     5665.34    399.27 o 
   3  11   9      116.73      -31.98    174.89 o 
   4  11   9     2334.28     2685.70    350.80 o 
   5  11   9       28.66       77.03    234.72 o 
   6  11   9      753.87      927.72    320.12 o 
   7  11   9     2798.36     2371.18    408.88 o 
   8  11   9      349.34      610.92    446.49 o 
   9  11   9     2357.22     1743.51    412.61 o 
 -11  12   9     2577.99     2579.81    473.76 o 
 -10  12   9      769.99      975.57    360.41 o 
  -9  12   9      272.21      351.02    281.36 o 
  -8  12   9     3817.09     2794.05    499.53 o 
  -7  12   9      174.75      401.80    278.40 o 
  -6  12   9     6971.32     6891.04    574.96 o 
  -5  12   9    18446.67    18562.49    934.71 o 
  -4  12   9      278.75      796.22    287.96 o 
  -3  12   9     4333.48     4564.47    454.67 o 
  -2  12   9     2976.77     2651.90    487.51 o 
  -1  12   9      451.65       59.74    223.17 o 
   0  12   9    10960.08    10632.01    606.45 o 
   1  12   9     7923.08     7892.69    536.64 o 
   2  12   9      189.54      253.42    213.47 o 
   3  12   9      145.44      165.45    344.13 o 
   4  12   9     2135.63     2227.19    339.45 o 
   5  12   9      100.36      -10.71    236.79 o 
   6  12   9      958.19     1249.02    413.55 o 
   7  12   9      226.60      132.74    318.48 o 
   8  12   9      287.76        8.62    341.50 o 
   9  12   9      763.53      822.96    406.05 o 
 -11  13   9     4457.55     5691.67    857.99 o 
 -10  13   9     3646.86     3236.05    743.13 o 
  -9  13   9     2519.34     2177.61    414.84 o 
  -8  13   9      756.59      439.42    303.21 o 
  -7  13   9     3544.79     3898.72    470.79 o 
  -6  13   9      920.55     1164.14    321.08 o 
  -5  13   9     5853.13     5142.72    512.11 o 
  -4  13   9     2228.45     2552.86    376.33 o 
  -3  13   9     5578.94     6099.29    531.91 o 
  -2  13   9        3.27     -133.38    222.20 o 
  -1  13   9     2798.62     2592.87    418.55 o 
   0  13   9      202.98      -89.72    267.42 o 
   1  13   9      228.27      -38.02    282.98 o 
   2  13   9      302.66      251.18    563.88 o 
   3  13   9     5804.68     5685.16    580.52 o 
   4  13   9      212.62      748.68    300.74 o 
   5  13   9     2297.68     2555.93    452.44 o 
   6  13   9     1064.54      675.16    305.76 o 
   7  13   9     1313.27      818.16    329.21 o 
   8  13   9       58.90      -15.28    379.03 o 
 -10  14   9     2386.01     1918.90    434.75 o 
  -9  14   9     5304.79     4750.74    547.19 o 
  -8  14   9      138.92      344.73    311.48 o 
  -7  14   9      110.02        6.32    304.96 o 
  -6  14   9       88.92      209.96    455.66 o 
  -5  14   9       63.72     -264.16    264.16 o 
  -4  14   9      447.08      505.68    297.57 o 
  -3  14   9       67.08      257.52    370.99 o 
  -2  14   9      250.96       70.52    274.79 o 
  -1  14   9     1687.44     1459.12    376.81 o 
   0  14   9     1186.53      661.00    352.41 o 
   1  14   9     2982.26     2035.89    561.82 o 
   2  14   9     3121.66     3292.91    644.51 o 
   3  14   9      544.65     1267.56    758.17 o 
   4  14   9     6421.94     7561.13   1243.26 o 
   5  14   9      570.02     1094.07    386.22 o 
   6  14   9     1462.91      753.07    344.80 o 
   7  14   9        7.71     -215.17    327.03 o 
  -9  15   9      617.71      793.74    464.28 o 
  -8  15   9       34.91      378.96    348.15 o 
  -7  15   9     2194.07     1833.13    399.12 o 
  -6  15   9        1.12        3.99    316.64 o 
  -5  15   9     2846.99     2955.73    545.67 o 
  -4  15   9     4722.97     4689.14    528.75 o 
  -3  15   9     3735.33     3897.13    490.23 o 
  -2  15   9     1520.59     1497.03    358.53 o 
  -1  15   9     1096.28     1295.53    367.16 o 
   0  15   9      569.37      344.64    627.57 o 
   1  15   9      448.31       18.09    446.79 o 
   2  15   9     1976.88     1535.88    973.19 o 
   3  15   9     1111.33      346.68    571.44 o 
   4  15   9       57.07      737.00    478.68 o 
   5  15   9       43.42      303.99    442.82 o 
   6  15   9      219.23     -136.65    400.61 o 
  -8  16   9       41.22       40.14    474.32 o 
  -7  16   9     3293.79     4112.54    802.73 o 
  -6  16   9     4437.03     5285.65    587.26 o 
  -5  16   9      219.24      349.12    333.48 o 
  -4  16   9      373.65      555.46    491.28 o 
  -3  16   9      828.80      795.31    353.10 o 
  -2  16   9     1995.91     2520.86    418.15 o 
  -1  16   9      132.42      297.64    389.52 o 
   0  16   9       11.07     -563.89    563.89 o 
   1  16   9     1161.32     1186.83    561.50 o 
   2  16   9        0.31      199.12    488.91 o 
   3  16   9        5.54     -447.15    500.94 o 
   4  16   9      691.73      563.39    635.45 o 
   5  16   9      406.22      461.74    796.93 o 
  -6  17   9     2229.20     1536.51    428.99 o 
  -5  17   9        3.87      270.68    352.63 o 
  -4  17   9      180.45      108.59    431.22 o 
  -3  17   9      916.40     1020.46    510.52 o 
  -2  17   9     5825.29     5881.27    743.18 o 
  -1  17   9     6930.48     8270.51   1050.63 o 
   0  17   9      378.99     -460.92    460.92 o 
   1  17   9      584.52     2232.59    882.93 o 
   2  17   9      256.58      447.39    555.18 o 
   3  17   9     3142.08     2402.30    765.75 o 
  -4  18   9       16.34       27.32    369.47 o 
  -3  18   9     1296.64      825.40    510.49 o 
  -2  18   9     5002.70     3231.96   1112.39 o 
  -1  18   9    11976.45    11205.59   1630.63 o 
   0  18   9     2629.19     2926.35    744.07 o 
   1  18   9      329.27     1348.89    625.58 o 
 -12   0  10    12633.61    12439.76   1321.44 o 
 -11   0  10     7429.05     6184.54    631.95 o 
 -10   0  10    81327.09    78793.94   3391.62 o 
  -9   0  10    11408.34    11361.77    809.73 o 
  -8   0  10      322.59     -143.62    182.49 o 
  -7   0  10     2588.84     2935.32    293.42 o 
  -6   0  10     8458.49     7399.45    417.50 o 
  -5   0  10    34009.95    29748.13   1273.66 o 
  -4   0  10        0.29     -160.83    201.53 o 
  -3   0  10    16661.37    14862.29    729.57 o 
  -2   0  10    59869.96    60477.12   2028.05 o 
  -1   0  10    66830.30    65537.18   2181.15 o 
   0   0  10      907.74     1042.12    182.50 o 
   1   0  10     5005.13     5356.97    596.39 o 
   2   0  10     1085.11     1297.28    189.00 o 
   3   0  10    72119.86    74369.87   2936.99 o 
   4   0  10   221348.34   223776.70   8294.34 o 
   5   0  10    42086.89    44959.11   1934.87 o 
   6   0  10     9403.06     8829.69    654.45 o 
   7   0  10      730.45      412.46    256.98 o 
   8   0  10     7108.16     7455.13    710.80 o 
   9   0  10    15585.74    14038.70    937.90 o 
  10   0  10     7672.28     7955.92   1202.62 o 
  11   0  10       44.74      366.28    357.88 o 
 -15   1  10     1492.71     2621.87    832.38 o 
 -14   1  10      548.67      334.80    408.25 o 
 -13   1  10      260.00        8.53    458.86 o 
 -12   1  10      267.16      218.76    799.56 o 
 -11   1  10      249.12      526.49    309.57 o 
 -10   1  10     6773.36     7773.11    949.58 o 
  -9   1  10     5383.72     5361.86    358.81 o 
  -8   1  10     1970.93     2529.34    254.92 o 
  -7   1  10     5780.15     6467.18    359.84 o 
  -6   1  10     2319.72     2173.76    289.59 o 
  -5   1  10    22364.94    21931.73    610.66 o 
  -4   1  10    37782.43    36677.48   1161.77 o 
  -3   1  10        2.05      -83.08    105.00 o 
  -2   1  10    30597.72    34166.21    926.50 o 
  -1   1  10    53787.39    56298.44   1345.41 o 
   0   1  10    28434.08    27010.26    706.29 o 
   1   1  10      349.09      329.08    155.66 o 
   2   1  10      696.94      570.92    113.71 o 
   3   1  10     5783.92     5926.80    356.42 o 
   4   1  10        1.23      318.99    158.77 o 
   5   1  10     1187.11     1335.55    213.75 o 
   6   1  10      988.65     1489.88    232.29 o 
   7   1  10     1129.67     1327.70    320.64 o 
   8   1  10      989.55      823.11    267.39 o 
   9   1  10    10823.43    10926.25    609.61 o 
  10   1  10     8846.01     9246.80    615.72 o 
  11   1  10       59.15      251.45    246.30 o 
 -14   2  10      416.25      127.87    392.04 o 
 -13   2  10       11.80      163.75    303.02 o 
 -12   2  10     1036.41     1772.56    366.42 o 
 -11   2  10     2587.41     2207.78    376.40 o 
 -10   2  10     8482.42     9983.75    605.84 o 
  -9   2  10       37.57      211.80    153.94 o 
  -8   2  10        9.63      -35.01    144.53 o 
  -7   2  10    15329.85    13997.84    575.28 o 
  -6   2  10    18499.26    19125.52    631.90 o 
  -5   2  10    57936.23    55781.14   1348.99 o 
  -4   2  10    11896.33    12280.81    528.80 o 
  -3   2  10       33.29      -84.42     84.42 o 
  -2   2  10    37246.48    37839.81    942.61 o 
  -1   2  10    87233.88    92876.78   2296.58 o 
   0   2  10    21200.72    22724.19    753.67 o 
   1   2  10     2148.08     1595.70    148.48 o 
   2   2  10       35.67       16.42    109.09 o 
   3   2  10       11.90     -139.91    139.91 o 
   4   2  10     7586.82     7872.28    411.45 o 
   5   2  10      609.12     1116.37    198.73 o 
   6   2  10     8746.69     8523.85    465.43 o 
   7   2  10      379.76      393.69    194.45 o 
   8   2  10     6485.19     7484.71    501.79 o 
   9   2  10     3295.83     3477.15    397.07 o 
  10   2  10     1878.86     1911.19    334.50 o 
  11   2  10       10.50       87.14    255.72 o 
 -14   3  10      623.95     1184.51    416.74 o 
 -13   3  10      149.94      219.04    304.81 o 
 -12   3  10     2261.44     2125.71    401.13 o 
 -11   3  10     1722.43     2296.11    320.93 o 
 -10   3  10      516.79      144.30    215.00 o 
  -9   3  10     2999.83     2909.63    319.78 o 
  -8   3  10     4277.00     5144.73    313.84 o 
  -7   3  10    53191.17    51760.99   1548.97 o 
  -6   3  10    33496.71    30766.75    918.73 o 
  -5   3  10    10644.17     9939.76    427.83 o 
  -4   3  10    28957.21    28018.64    933.80 o 
  -3   3  10      162.22      164.76    109.60 o 
  -2   3  10    35198.66    38173.75    950.64 o 
  -1   3  10    21374.66    22812.13    685.50 o 
   0   3  10     3205.40     4765.33    306.07 o 
   1   3  10    83751.02    80057.28   2017.04 o 
   2   3  10        5.71     -118.01    118.01 o 
   3   3  10    15350.25    15702.15    609.59 o 
   4   3  10     5367.86     5166.55    344.54 o 
   5   3  10      844.50      692.70    170.44 o 
   6   3  10     1116.87     1174.54    240.29 o 
   7   3  10     1141.72     1098.14    238.17 o 
   8   3  10    10387.89    10090.14    574.19 o 
   9   3  10     1397.05     1563.98    285.84 o 
  10   3  10     6025.16     5888.64    500.68 o 
  11   3  10     4535.21     5837.25    518.76 o 
 -14   4  10       43.50      558.69    354.78 o 
 -13   4  10     6019.24     4922.08    561.46 o 
 -12   4  10    13677.94    11386.30    635.28 o 
 -11   4  10     3022.07     3481.55    378.43 o 
 -10   4  10       39.46      -84.48    197.56 o 
  -9   4  10     3395.40     3156.11    347.26 o 
  -8   4  10       37.69      -26.92    175.43 o 
  -7   4  10    12389.32    13142.14    560.08 o 
  -6   4  10    13383.92    13870.57    525.33 o 
  -5   4  10     3867.48     4255.13    286.49 o 
  -4   4  10       18.02      -45.57    138.05 o 
  -3   4  10     2328.59     2274.20    155.05 o 
  -2   4  10    14681.70    14834.86    495.80 o 
  -1   4  10     7497.77     6734.91    274.85 o 
   0   4  10    12180.17    12666.27    426.71 o 
   1   4  10    32652.75    36176.79   1006.60 o 
   2   4  10    37954.74    41743.12   1151.08 o 
   3   4  10     1420.26     1696.23    217.79 o 
   4   4  10     3600.25     3926.39    546.43 o 
   5   4  10     3881.20     3841.57    316.88 o 
   6   4  10    12713.15    10988.32    512.86 o 
   7   4  10    28540.26    26714.98    951.24 o 
   8   4  10     6430.97     7393.98    497.28 o 
   9   4  10      644.36     1071.24    274.14 o 
  10   4  10     1428.15     1664.36    310.48 o 
  11   4  10       16.84       84.68    276.29 o 
 -14   5  10     6502.84     7583.04    964.35 o 
 -13   5  10      104.36      904.65    346.58 o 
 -12   5  10     8368.27     9354.80   1077.98 o 
 -11   5  10     9400.32     8318.35    567.26 o 
 -10   5  10     2655.66     3359.18    371.81 o 
  -9   5  10     1963.42     1839.17    308.38 o 
  -8   5  10     7809.89     7991.69    508.96 o 
  -7   5  10     4965.65     5573.21    411.27 o 
  -6   5  10     2282.52     2423.68    239.78 o 
  -5   5  10      949.03     1136.77    184.29 o 
  -4   5  10    10019.28     8509.92    415.24 o 
  -3   5  10     8676.64     9336.77    591.81 o 
  -2   5  10      657.59      324.03    121.89 o 
  -1   5  10      249.85       88.44     97.82 o 
   0   5  10    12510.69    12311.27    405.38 o 
   1   5  10     1044.32      716.55    132.83 o 
   2   5  10    46122.12    44961.24   1237.37 o 
   3   5  10    35935.29    34903.75   1008.12 o 
   4   5  10     3548.40     4229.34    329.28 o 
   5   5  10     4976.19     5732.48    563.10 o 
   6   5  10     6865.20     7113.37    451.09 o 
   7   5  10     1552.75     2143.71    344.80 o 
   8   5  10    12245.71    12987.47    624.74 o 
   9   5  10      443.40      428.66    231.98 o 
  10   5  10     3558.69     3704.80    422.07 o 
  11   5  10       55.30      563.59    343.19 o 
 -14   6  10      811.72     1269.90    419.22 o 
 -13   6  10       30.32      104.10    281.92 o 
 -12   6  10     4567.37     4657.10    460.24 o 
 -11   6  10       84.51      417.31    242.19 o 
 -10   6  10     1918.02     1451.84    297.18 o 
  -9   6  10     4647.80     4476.93    434.80 o 
  -8   6  10     6633.04     6191.61    458.61 o 
  -7   6  10      246.92      466.31    229.33 o 
  -6   6  10     1406.87     1735.03    282.26 o 
  -5   6  10    11966.07    11337.95    578.63 o 
  -4   6  10    12407.49    12049.46    578.96 o 
  -3   6  10    47455.52    46888.92   1308.60 o 
  -2   6  10      190.94       -1.91    129.02 o 
  -1   6  10     2681.78     2716.45    191.28 o 
   0   6  10      676.71      542.78    125.62 o 
   1   6  10       75.21      175.29    135.78 o 
   2   6  10    14271.06    15415.42    558.42 o 
   3   6  10      461.70      322.28    151.37 o 
   4   6  10      720.56      346.76    161.68 o 
   5   6  10     6234.27     5384.67    378.12 o 
   6   6  10     7928.27     6994.91    524.57 o 
   7   6  10       43.74      -89.73    172.81 o 
   8   6  10      522.19      536.33    238.30 o 
   9   6  10     3006.64     2676.37    535.34 o 
  10   6  10     1094.55     1199.58    363.77 o 
  11   6  10     4584.90     5334.22    723.07 o 
 -13   7  10      352.97      492.55    343.63 o 
 -12   7  10     1090.78     1353.53    326.73 o 
 -11   7  10      264.86      604.20    290.10 o 
 -10   7  10     2852.72     2496.70    355.04 o 
  -9   7  10     2386.09     3094.68    434.43 o 
  -8   7  10      605.11      630.42    272.60 o 
  -7   7  10     1168.28     1266.84    241.67 o 
  -6   7  10     1302.95     1270.46    241.02 o 
  -5   7  10      631.12      659.52    208.24 o 
  -4   7  10    32224.53    28086.67   1658.14 o 
  -3   7  10     1875.78     2799.66    334.54 o 
  -2   7  10       90.48        7.38    140.89 o 
  -1   7  10     1165.69      726.58    166.87 o 
   0   7  10      511.37      374.35    126.34 o 
   1   7  10        2.73     -115.19    115.19 o 
   2   7  10    27298.30    25997.66    814.67 o 
   3   7  10        3.36       15.56    124.90 o 
   4   7  10      619.06      764.72    200.87 o 
   5   7  10      706.58      269.29    179.94 o 
   6   7  10     1646.36     1164.95    245.76 o 
   7   7  10      805.11      608.50    212.62 o 
   8   7  10      428.46      456.21    222.03 o 
   9   7  10      133.66      -40.62    255.39 o 
  10   7  10      776.17     1041.01    365.02 o 
 -13   8  10      121.37      634.35    321.39 o 
 -12   8  10       41.01      -23.75    276.94 o 
 -11   8  10     4709.43     4625.86    637.39 o 
 -10   8  10     2221.06     2061.78    354.71 o 
  -9   8  10     8835.11     8579.22    591.94 o 
  -8   8  10     8304.93     7438.62    688.84 o 
  -7   8  10        1.84     -146.72    205.40 o 
  -6   8  10      624.70      915.32    237.64 o 
  -5   8  10     7181.70     7615.33    487.54 o 
  -4   8  10     4031.76     3690.06    360.95 o 
  -3   8  10    35495.20    35974.53   1770.55 o 
  -2   8  10      434.07      601.56    180.57 o 
  -1   8  10     6628.44     6077.23    392.18 o 
   0   8  10     1953.72     1463.98    205.76 o 
   1   8  10     2501.24     2840.03    256.36 o 
   2   8  10      113.22      210.45    152.51 o 
   3   8  10       58.47      -50.46    141.74 o 
   4   8  10     1308.95      861.99    194.65 o 
   5   8  10       15.76       65.51    168.92 o 
   6   8  10      251.23      291.92    201.03 o 
   7   8  10     2000.27     1868.23    300.14 o 
   8   8  10     3531.91     2802.96    412.34 o 
   9   8  10      288.29      427.02    452.19 o 
  10   8  10      653.94      460.48    331.91 o 
 -13   9  10     1961.61     2860.31    569.31 o 
 -12   9  10       70.77     -250.75    300.31 o 
 -11   9  10     2507.31     2961.34    429.98 o 
 -10   9  10      445.12      458.09    306.09 o 
  -9   9  10    10089.11     9415.56    736.00 o 
  -8   9  10     5629.50     5090.96    480.81 o 
  -7   9  10     6579.79     6245.97    511.66 o 
  -6   9  10      386.82       15.76    226.45 o 
  -5   9  10     1603.49     1835.07    284.27 o 
  -4   9  10     3745.62     4037.48    378.09 o 
  -3   9  10     1381.34     2183.06    337.23 o 
  -2   9  10     2692.60     3050.69    430.91 o 
  -1   9  10     4822.35     4481.32    329.07 o 
   0   9  10       18.73      -86.07    144.45 o 
   1   9  10     2676.20     3073.29    284.94 o 
   2   9  10    11446.79    11376.50    569.19 o 
   3   9  10    13826.91    14884.92    573.83 o 
   4   9  10      117.79      335.29    180.77 o 
   5   9  10     4944.47     5040.89    436.42 o 
   6   9  10     2848.32     2586.40    316.37 o 
   7   9  10       59.24      218.57    257.90 o 
   8   9  10      820.22      657.81    297.58 o 
   9   9  10        1.06     -314.27    314.27 o 
  10   9  10     1111.91      683.95    359.96 o 
 -12  10  10      581.07      822.10    372.62 o 
 -11  10  10      665.55     1096.34    344.98 o 
 -10  10  10      870.39     1242.68    364.89 o 
  -9  10  10      172.09     -240.70    280.66 o 
  -8  10  10      377.04       52.90    257.94 o 
  -7  10  10      724.78      421.81    229.90 o 
  -6  10  10        5.77     -202.04    247.45 o 
  -5  10  10     3954.99     4122.44    420.68 o 
  -4  10  10     7549.73     7282.43    524.94 o 
  -3  10  10     4205.31     4394.72    451.81 o 
  -2  10  10    10090.49    10889.69    585.95 o 
  -1  10  10    13912.17    15091.19    633.68 o 
   0  10  10     3893.20     4642.50    345.72 o 
   1  10  10      323.21      244.56    215.83 o 
   2  10  10      186.78      266.73    175.38 o 
   3  10  10     2823.75     2750.19    286.04 o 
   4  10  10        8.35     -109.00    173.00 o 
   5  10  10     1492.59     1884.42    313.60 o 
   6  10  10     2977.37     2367.71    411.76 o 
   7  10  10       64.28      -12.65    279.17 o 
   8  10  10       95.25       22.22    284.77 o 
   9  10  10     2207.59     2274.42    452.07 o 
 -12  11  10      288.80      361.42    341.39 o 
 -11  11  10        8.21      321.19    334.54 o 
 -10  11  10      659.57      679.72    341.14 o 
  -9  11  10      683.42      750.72    312.72 o 
  -8  11  10      615.61      386.53    298.65 o 
  -7  11  10     3606.23     2979.47    402.90 o 
  -6  11  10        9.29     -301.12    301.12 o 
  -5  11  10     2724.52     2800.45    374.98 o 
  -4  11  10      655.17      390.79    232.22 o 
  -3  11  10       15.72      246.12    212.83 o 
  -2  11  10      124.37      204.71    219.24 o 
  -1  11  10      948.17      779.81    251.23 o 
   0  11  10     6938.42     7349.93    505.05 o 
   1  11  10     6825.92     7059.25    620.81 o 
   2  11  10        0.61      -52.33    199.32 o 
   3  11  10      360.51      197.17    192.59 o 
   4  11  10     1461.32      962.56    232.87 o 
   5  11  10        1.53       59.13    223.70 o 
   6  11  10      749.20      921.41    439.64 o 
   7  11  10     2923.86     2972.22    454.39 o 
   8  11  10     5496.69     5263.61   1004.69 o 
   9  11  10      347.68      -36.67    348.97 o 
 -11  12  10      378.90      422.47    374.59 o 
 -10  12  10        8.33     -140.32    307.39 o 
  -9  12  10      402.50      338.94    311.53 o 
  -8  12  10     1494.37     1401.69    350.26 o 
  -7  12  10      829.58       -2.18    273.47 o 
  -6  12  10      536.54      564.78    267.47 o 
  -5  12  10     1339.05     1644.02    320.33 o 
  -4  12  10     1257.73      933.80    301.44 o 
  -3  12  10      190.60     -195.23    195.23 o 
  -2  12  10      142.21      -10.27    239.60 o 
  -1  12  10      656.70     1069.28    274.74 o 
   0  12  10     3074.77     2671.71    418.44 o 
   1  12  10      212.04      175.35    225.05 o 
   2  12  10     9329.11     8979.91    725.88 o 
   3  12  10      614.70       25.42    317.85 o 
   4  12  10     4636.36     4734.16    612.66 o 
   5  12  10    10284.22     8655.58    764.45 o 
   6  12  10     1590.80     1276.00    321.94 o 
   7  12  10     2442.07     1399.82    407.11 o 
   8  12  10     1198.72      686.68    398.34 o 
 -10  13  10      358.46       52.85    484.55 o 
  -9  13  10      488.00      168.39    330.61 o 
  -8  13  10     2597.12     2356.40    416.20 o 
  -7  13  10      458.81      602.09    349.97 o 
  -6  13  10      788.70      596.63    290.07 o 
  -5  13  10     3246.70     3684.49    450.53 o 
  -4  13  10      729.83      795.55    289.88 o 
  -3  13  10       10.02     -227.42    227.42 o 
  -2  13  10        9.76      -86.67    229.46 o 
  -1  13  10     6707.63     6236.47    523.93 o 
   0  13  10     1129.76      729.63    331.86 o 
   1  13  10      770.22      615.80    435.08 o 
   2  13  10     4177.54     3953.48    665.76 o 
   3  13  10        0.68     -136.90    603.98 o 
   4  13  10        0.38      -22.07    419.25 o 
   5  13  10      388.19      544.58    301.14 o 
   6  13  10      102.17     -127.95    348.19 o 
   7  13  10      469.63     -479.43    495.02 o 
  -9  14  10      180.48     -330.56    330.56 o 
  -8  14  10      578.79      725.22    360.24 o 
  -7  14  10     1114.58     1606.97    394.26 o 
  -6  14  10     2345.38     3162.74    441.16 o 
  -5  14  10     4613.93     4922.15    520.75 o 
  -4  14  10     7938.46     6612.49    588.37 o 
  -3  14  10     3616.67     2630.42    411.44 o 
  -2  14  10     1567.64     1507.62    668.68 o 
  -1  14  10     1447.26       80.76    408.02 o 
   0  14  10      731.55     -291.04    413.80 o 
   1  14  10      503.99     -419.36    419.36 o 
   2  14  10       59.55      565.24    436.18 o 
   3  14  10       48.47      984.07    470.87 o 
   4  14  10       65.36        3.29    338.60 o 
   5  14  10       12.81     -136.85    335.64 o 
   6  14  10      692.74      314.62    494.55 o 
  -8  15  10      632.70      227.92    359.44 o 
  -7  15  10     5295.51     6826.42    661.62 o 
  -6  15  10     1549.69     1661.00    396.79 o 
  -5  15  10        2.28     -308.50    308.50 o 
  -4  15  10      636.43       87.52    476.97 o 
  -3  15  10      992.06     1479.52    369.70 o 
  -2  15  10      696.99      758.26    507.94 o 
  -1  15  10      274.42      -55.80    331.86 o 
   0  15  10     1454.67     1190.44    546.25 o 
   1  15  10     1735.72     2191.77   1146.49 o 
   2  15  10      179.44      467.73    477.86 o 
   3  15  10      144.54      511.29    499.15 o 
   4  15  10        4.77       -2.14    469.35 o 
   5  15  10      652.76      884.39    433.64 o 
  -7  16  10      320.51     1247.51    392.48 o 
  -6  16  10       47.90     -171.30    356.15 o 
  -5  16  10      370.71      177.57    364.35 o 
  -4  16  10      384.00      190.26    353.19 o 
  -3  16  10      570.59     1130.50    374.37 o 
  -2  16  10      397.73      405.66    311.47 o 
  -1  16  10       88.35      420.21    509.14 o 
   0  16  10      372.73      617.06    698.46 o 
   1  16  10       39.20      806.16    692.23 o 
   2  16  10       96.26      678.16    518.14 o 
   3  16  10     2171.46      595.40    859.30 o 
   4  16  10     2301.24     1128.99    620.40 o 
  -5  17  10     1248.81     1120.13    427.05 o 
  -4  17  10      570.08     1126.34    398.92 o 
  -3  17  10       26.63       71.61    495.24 o 
  -2  17  10     1659.21      734.95    702.40 o 
  -1  17  10     2894.14     3136.32    785.44 o 
   0  17  10        1.89      538.43    582.98 o 
   1  17  10     1535.53     1250.54    816.63 o 
   2  17  10        0.39     -522.14    547.85 o 
 -14   1  11     3151.02     3771.31   1006.34 o 
 -13   1  11     2254.71     1879.98    500.40 o 
 -12   1  11     2046.72     2467.92    471.36 o 
 -11   1  11     7131.31     6527.55    664.48 o 
 -10   1  11    41020.77    40751.84   1532.26 o 
  -9   1  11    11153.43    10617.13    621.15 o 
  -8   1  11       74.32      -41.75    157.83 o 
  -7   1  11      873.68     1171.67    217.55 o 
  -6   1  11      360.59      509.46    164.21 o 
  -5   1  11    18482.48    15999.00    496.85 o 
  -4   1  11     6362.80     7053.52    293.37 o 
  -3   1  11      371.68        2.99    109.98 o 
  -2   1  11    32970.77    33144.79    917.21 o 
  -1   1  11    49049.88    48546.30   1187.49 o 
   0   1  11     5066.06     5772.61    259.21 o 
   1   1  11      972.17     1044.44    136.49 o 
   2   1  11        7.11      -88.29    112.60 o 
   3   1  11     1222.13     2196.88    242.64 o 
   4   1  11    45571.07    45923.14   1388.81 o 
   5   1  11     3202.96     4155.93    342.90 o 
   6   1  11    13669.71    13777.21    805.95 o 
   7   1  11       27.70     -164.03    164.03 o 
   8   1  11     3048.08     2742.30    363.75 o 
   9   1  11     1695.79     1225.01    292.66 o 
  10   1  11     3428.02     3773.55    433.80 o 
  11   1  11      289.53      204.14    296.07 o 
 -14   2  11      101.13     -230.21    378.52 o 
 -13   2  11      521.68      697.61    327.62 o 
 -12   2  11      145.75      300.36    287.63 o 
 -11   2  11     4355.97     4284.46    475.73 o 
 -10   2  11     5480.41     5182.66    505.54 o 
  -9   2  11    10472.47     9651.82    442.97 o 
  -8   2  11       59.60      -69.23    136.49 o 
  -7   2  11    26560.20    26073.33    811.46 o 
  -6   2  11     3129.42     3737.01    278.80 o 
  -5   2  11    59123.25    55599.96   1512.09 o 
  -4   2  11    25634.54    26364.93    711.45 o 
  -3   2  11      884.15      990.73    135.91 o 
  -2   2  11    50135.14    53388.03   1293.87 o 
  -1   2  11    44870.48    43782.04   1170.78 o 
   0   2  11     3248.78     5371.83    290.66 o 
   1   2  11    12060.26    11549.06    395.09 o 
   2   2  11     5585.50     6024.63    400.21 o 
   3   2  11      286.34      210.50    166.79 o 
   4   2  11      121.64      167.92    130.80 o 
   5   2  11       47.97     -125.04    125.04 o 
   6   2  11      174.50       38.47    161.81 o 
   7   2  11      334.63      445.91    214.14 o 
   8   2  11     2562.11     2507.05    416.73 o 
   9   2  11     6341.02     6377.11    500.55 o 
  10   2  11     6229.11     7102.37    556.38 o 
  11   2  11      506.73      140.08    274.28 o 
 -14   3  11     1340.69     1542.86    414.21 o 
 -13   3  11     3166.79     2745.28    446.95 o 
 -12   3  11      839.96      562.52    317.34 o 
 -11   3  11     1137.55     1418.28    344.43 o 
 -10   3  11      296.87      574.93    305.32 o 
  -9   3  11     3506.61     3501.60    350.77 o 
  -8   3  11      990.11      778.23    186.66 o 
  -7   3  11     8680.19     9583.68    420.82 o 
  -6   3  11    28648.07    29677.08   1109.36 o 
  -5   3  11    32762.67    32839.46    973.16 o 
  -4   3  11     8633.24     8006.34    368.22 o 
  -3   3  11     3061.00     3806.96    210.46 o 
  -2   3  11     4248.47     5117.33    244.11 o 
  -1   3  11    10509.05    11054.08    479.94 o 
   0   3  11    25227.17    25931.27    772.61 o 
   1   3  11    28223.38    26326.04    791.13 o 
   2   3  11      618.86      740.26    162.23 o 
   3   3  11    10843.16    10170.43    722.27 o 
   4   3  11     3345.76     3124.92    287.45 o 
   5   3  11      191.33      464.21    161.35 o 
   6   3  11      295.88      680.87    212.36 o 
   7   3  11      635.37      249.32    256.55 o 
   8   3  11      771.59      696.76    236.09 o 
   9   3  11      227.22      534.33    246.42 o 
  10   3  11        4.23       37.64    253.36 o 
  11   3  11      288.79      108.66    281.55 o 
 -14   4  11     9197.18    10061.21    978.29 o 
 -13   4  11     1385.98     2538.52    447.28 o 
 -12   4  11     1431.16     1721.36    386.26 o 
 -11   4  11     4042.39     3782.18    398.29 o 
 -10   4  11     3513.27     3669.37    392.21 o 
  -9   4  11     5827.87     6213.34    470.07 o 
  -8   4  11     5924.58     5521.62    414.44 o 
  -7   4  11    12972.07    13758.04    547.17 o 
  -6   4  11       20.02      -93.79    136.50 o 
  -5   4  11     7719.43     7282.32    660.36 o 
  -4   4  11     3992.37     4087.79    283.76 o 
  -3   4  11     3778.58     3845.71    276.26 o 
  -2   4  11      807.27      705.85    132.18 o 
  -1   4  11      545.13      670.67    128.10 o 
   0   4  11    89367.16    92993.13   2334.39 o 
   1   4  11    49205.93    48767.46   1317.97 o 
   2   4  11       89.57     -121.61    121.61 o 
   3   4  11      227.92      260.24    142.76 o 
   4   4  11     3939.73     3948.34    392.96 o 
   5   4  11     7475.34     7561.35    716.22 o 
   6   4  11     9679.64     8600.46    501.54 o 
   7   4  11       10.76      283.65    189.51 o 
   8   4  11     2192.86     3041.73    413.59 o 
   9   4  11      476.38     1091.87    269.52 o 
  10   4  11      690.88      769.69    283.82 o 
  11   4  11      505.52      348.89    282.46 o 
 -14   5  11     1257.15     2187.34    457.21 o 
 -13   5  11    12383.21    12971.10    865.01 o 
 -12   5  11     5004.41     3969.00    589.35 o 
 -11   5  11     1038.93      797.75    459.45 o 
 -10   5  11      129.65     -164.49    228.38 o 
  -9   5  11      290.72     -258.83    387.72 o 
  -8   5  11     8022.06     7331.20    496.95 o 
  -7   5  11      132.01      344.23    183.00 o 
  -6   5  11     1719.06     1692.45    217.16 o 
  -5   5  11     1250.84      990.23    186.17 o 
  -4   5  11     2881.27     2449.73    262.22 o 
  -3   5  11       40.87     -149.21    149.21 o 
  -2   5  11     2821.90     3152.20    249.70 o 
  -1   5  11      877.66     1205.72    176.66 o 
   0   5  11     4705.09     5306.02    271.50 o 
   1   5  11    10956.65    12901.99    489.34 o 
   2   5  11      301.88      439.58    160.92 o 
   3   5  11       17.10       40.28    119.21 o 
   4   5  11      305.81      142.51    161.74 o 
   5   5  11     7828.10     7414.15    460.35 o 
   6   5  11    31754.50    29524.38   1020.36 o 
   7   5  11     2434.89     3123.05    333.67 o 
   8   5  11      322.31      550.21    297.04 o 
   9   5  11      407.42      635.65    257.00 o 
  10   5  11        2.85       53.14    255.60 o 
 -14   6  11     2712.03     2725.99    493.39 o 
 -13   6  11     1025.36     1450.70    411.25 o 
 -12   6  11       40.09      210.68    280.71 o 
 -11   6  11     1234.44      984.33    301.43 o 
 -10   6  11      177.04       -7.88    247.66 o 
  -9   6  11    12726.17    12878.55   1053.64 o 
  -8   6  11    37918.31    36633.18   1312.81 o 
  -7   6  11    10315.33    10363.46    557.27 o 
  -6   6  11     1208.29      878.30    229.20 o 
  -5   6  11      151.50      202.66    177.50 o 
  -4   6  11      415.51      436.00    202.26 o 
  -3   6  11     7629.74     8232.24    570.62 o 
  -2   6  11     8445.19     8199.50    397.03 o 
  -1   6  11       89.49     -150.67    150.67 o 
   0   6  11     1769.48     2317.31    189.88 o 
   1   6  11       45.90      194.24    138.52 o 
   2   6  11     9222.31     8964.09    407.99 o 
   3   6  11      143.53      277.97    158.30 o 
   4   6  11     6518.50     6089.78    596.44 o 
   5   6  11     1643.10      872.54    216.60 o 
   6   6  11    11819.76    10475.00    534.51 o 
   7   6  11     5390.64     6143.48    499.81 o 
   8   6  11     1712.60     2071.03    307.70 o 
   9   6  11      585.28      422.51    261.71 o 
  10   6  11     7138.38     6400.84    622.64 o 
 -13   7  11      527.01      652.57    333.00 o 
 -12   7  11      474.66       47.91    283.47 o 
 -11   7  11      971.76     1033.12    302.68 o 
 -10   7  11     1106.83      979.97    308.12 o 
  -9   7  11     3101.70     3283.21    397.33 o 
  -8   7  11    10830.71    10342.25    906.19 o 
  -7   7  11      209.06      -21.32    207.39 o 
  -6   7  11     1390.71     1413.80    260.46 o 
  -5   7  11     5251.79     4440.83    378.57 o 
  -4   7  11     4334.60     4167.78    433.71 o 
  -3   7  11    76047.33    72697.76   2661.62 o 
  -2   7  11    12655.36    12511.71    502.77 o 
  -1   7  11     2746.35     2519.93    244.62 o 
   0   7  11     1035.62      889.09    150.17 o 
   1   7  11     2234.64     2805.93    256.48 o 
   2   7  11      388.65      429.69    151.99 o 
   3   7  11     1647.79     1150.01    204.85 o 
   4   7  11     5009.81     5444.28    500.57 o 
   5   7  11      222.23      351.13    202.75 o 
   6   7  11     2126.49     2137.38    300.08 o 
   7   7  11     4399.05     3859.52    373.60 o 
   8   7  11     5522.42     4806.76    556.66 o 
   9   7  11        9.61      -75.62    263.24 o 
  10   7  11      136.18      305.08    320.13 o 
 -13   8  11        4.36     -304.84    304.84 o 
 -12   8  11     1287.41     1098.57    334.60 o 
 -11   8  11     1338.60     1503.63    349.37 o 
 -10   8  11       96.91      310.23    280.40 o 
  -9   8  11     1295.75     1390.37    324.47 o 
  -8   8  11       52.23     -212.57    228.15 o 
  -7   8  11       43.40     -223.67    223.67 o 
  -6   8  11     1254.94     1108.22    249.36 o 
  -5   8  11      135.64       96.68    181.38 o 
  -4   8  11     3952.56     4652.53    395.83 o 
  -3   8  11    17592.78    17667.38   1476.78 o 
  -2   8  11    33696.56    34002.02   1036.47 o 
  -1   8  11      796.02      748.43    180.12 o 
   0   8  11       93.21      230.39    177.79 o 
   1   8  11    10653.30    10527.35    457.45 o 
   2   8  11    23212.78    23894.89    785.68 o 
   3   8  11    18659.18    19716.34    692.18 o 
   4   8  11     5951.44     6302.91    401.52 o 
   5   8  11     1959.26     2032.21    283.79 o 
   6   8  11      530.04      367.48    212.52 o 
   7   8  11      960.68     1002.57    248.72 o 
   8   8  11      830.93      277.20    311.04 o 
   9   8  11      171.71     -140.13    267.81 o 
 -12   9  11     1879.46     1929.86    395.32 o 
 -11   9  11       28.03       37.57    306.83 o 
 -10   9  11       46.66      571.55    312.03 o 
  -9   9  11      364.91      722.67    300.09 o 
  -8   9  11     1654.15     1060.52    318.79 o 
  -7   9  11      425.64      -16.34    230.91 o 
  -6   9  11      311.68      -83.38    190.37 o 
  -5   9  11     7392.57     8201.07    707.03 o 
  -4   9  11     2075.69     2812.31    335.20 o 
  -3   9  11     1955.93     3193.04    372.28 o 
  -2   9  11     5143.59     6882.61    478.96 o 
  -1   9  11     8892.61     9084.85    491.92 o 
   0   9  11     1106.86      712.46    226.93 o 
   1   9  11     1929.92     2543.36    380.80 o 
   2   9  11     8231.89     8610.80    446.16 o 
   3   9  11    16041.55    17182.12    643.25 o 
   4   9  11      676.46      886.83    208.43 o 
   5   9  11     3881.40     4768.58    483.55 o 
   6   9  11       89.01      -75.78    201.64 o 
   7   9  11      645.18      641.97    308.45 o 
   8   9  11     5572.84     6072.82    772.62 o 
   9   9  11     2321.65     2539.90    711.30 o 
 -12  10  11     1344.65     1422.50    394.63 o 
 -11  10  11     2130.43     1119.99    374.28 o 
 -10  10  11      565.97      891.17    340.12 o 
  -9  10  11      440.24      318.54    297.40 o 
  -8  10  11       72.99       96.88    257.73 o 
  -7  10  11     4529.25     4478.05    518.30 o 
  -6  10  11     1400.45     1449.15    305.92 o 
  -5  10  11     1597.84     1092.98    391.23 o 
  -4  10  11      723.98      880.82    247.41 o 
  -3  10  11       40.96      183.90    209.57 o 
  -2  10  11     1031.41     1322.05    269.78 o 
  -1  10  11      675.26      713.95    235.38 o 
   0  10  11      371.33      169.55    224.62 o 
   1  10  11     3494.44     3828.74    379.54 o 
   2  10  11     4010.02     4461.58    620.15 o 
   3  10  11     1653.81     2452.27    274.20 o 
   4  10  11      198.46      282.93    190.68 o 
   5  10  11      460.51      499.95    268.70 o 
   6  10  11     1558.29      897.14    341.69 o 
   7  10  11     6606.99     5710.86    945.94 o 
   8  10  11     4453.93     5408.57    897.28 o 
   9  10  11      282.66      354.82    496.44 o 
 -11  11  11      149.22     -346.26    346.26 o 
 -10  11  11      697.59      982.43    374.12 o 
  -9  11  11      463.36      102.82    291.14 o 
  -8  11  11     6402.40     5832.06    597.35 o 
  -7  11  11      301.79      417.94    267.51 o 
  -6  11  11     6289.37     7851.59    591.53 o 
  -5  11  11     1270.43     1280.81    429.24 o 
  -4  11  11     2120.94     2347.58    338.67 o 
  -3  11  11        0.21       87.96    203.91 o 
  -2  11  11     4086.02     5032.19    458.09 o 
  -1  11  11     1022.68      639.80    249.49 o 
   0  11  11        6.89     -289.82    376.22 o 
   1  11  11     1047.98     1497.00    284.25 o 
   2  11  11     1745.16     1299.87    262.24 o 
   3  11  11      642.18     1195.88    272.00 o 
   4  11  11     1951.49     1896.61    281.24 o 
   5  11  11     4240.28     3714.94    419.37 o 
   6  11  11      831.16      535.94    307.92 o 
   7  11  11      309.70      299.51    336.61 o 
   8  11  11     1350.56     1224.75    467.39 o 
 -11  12  11       35.03     -348.99    348.99 o 
 -10  12  11      387.81       60.18    322.17 o 
  -9  12  11       77.54     -235.24    291.06 o 
  -8  12  11       15.98      -82.91    271.91 o 
  -7  12  11     3245.88     2945.92    518.85 o 
  -6  12  11     4691.95     4539.63    470.12 o 
  -5  12  11      171.71      140.42    244.50 o 
  -4  12  11       13.78      168.43    255.73 o 
  -3  12  11     1951.50     2414.68    350.86 o 
  -2  12  11     1715.92     2015.52    382.89 o 
  -1  12  11     8621.61     7967.02   1047.27 o 
   0  12  11     2043.10     1859.25    462.28 o 
   1  12  11      302.55      245.08    291.65 o 
   2  12  11       99.50      443.42    243.21 o 
   3  12  11      266.71       -8.09    241.46 o 
   4  12  11      506.44     -275.31    275.31 o 
   5  12  11     1644.50     1027.43    310.91 o 
   6  12  11       93.28      125.18    312.64 o 
   7  12  11      283.17       94.48    500.24 o 
 -10  13  11      856.68      439.56    378.78 o 
  -9  13  11       27.08     -253.33    509.57 o 
  -8  13  11      152.63      219.93    344.04 o 
  -7  13  11       59.53      -16.21    288.20 o 
  -6  13  11       61.04      165.77    295.91 o 
  -5  13  11     4364.01     4105.96    472.83 o 
  -4  13  11     2260.91     2740.84    404.41 o 
  -3  13  11       28.22      476.36    270.26 o 
  -2  13  11      695.19      929.51    338.44 o 
  -1  13  11     3276.60     2720.66    521.05 o 
   0  13  11       22.08     -392.23    499.23 o 
   1  13  11     2885.07     1950.19    420.20 o 
   2  13  11     1809.54     1552.56    386.08 o 
   3  13  11      597.43      106.99    329.36 o 
   4  13  11        8.09        3.34    320.14 o 
   5  13  11      950.26      681.84    582.81 o 
   6  13  11      403.81     -305.28    906.56 o 
   7  13  11      416.73      554.70    383.61 o 
  -9  14  11      504.53      631.96    365.03 o 
  -8  14  11     5036.40     4946.85    561.76 o 
  -7  14  11      252.95      475.01    330.80 o 
  -6  14  11      400.58      454.44    324.02 o 
  -5  14  11      114.45      323.35    327.84 o 
  -4  14  11       13.72      297.30    285.35 o 
  -3  14  11        3.14     -181.37    270.80 o 
  -2  14  11       45.90      -51.40    274.33 o 
  -1  14  11     8060.19     7083.42    841.51 o 
   0  14  11       34.52     -157.74    517.61 o 
   1  14  11     3755.34     3765.58    522.60 o 
   2  14  11     2466.93     1809.11    595.30 o 
   3  14  11     2636.00     1680.05    750.32 o 
   4  14  11     1100.68     1231.84    409.93 o 
   5  14  11     1262.12     2014.99    459.18 o 
   6  14  11     4064.76     3376.29    647.43 o 
  -8  15  11        3.39     -324.29    337.61 o 
  -7  15  11     1577.86     1921.46    426.59 o 
  -6  15  11     1796.92     2971.27    475.63 o 
  -5  15  11      648.20      789.14    372.18 o 
  -4  15  11     1670.82      693.17    365.04 o 
  -3  15  11     2721.66     1923.59    395.40 o 
  -2  15  11     1177.07       53.18    428.13 o 
  -1  15  11     1598.33     1652.09    548.56 o 
   0  15  11       78.84      201.17    470.35 o 
   1  15  11      712.93      913.65    630.19 o 
   2  15  11       17.48      137.47    675.16 o 
   3  15  11       15.29      -28.96    571.77 o 
   4  15  11       33.75      540.05    520.85 o 
   5  15  11     1657.81      881.69    478.71 o 
  -6  16  11      220.77      329.58    393.51 o 
  -5  16  11      927.88      916.48    418.24 o 
  -4  16  11       81.62     -132.20    404.87 o 
  -3  16  11       71.49     -361.92    361.92 o 
  -2  16  11      190.09      161.38    798.42 o 
  -1  16  11      232.29      117.11    528.77 o 
   0  16  11     6283.71     6222.50   1253.17 o 
   1  16  11    11129.18    11090.97   1177.29 o 
   2  16  11      430.62     -405.35    680.74 o 
   3  16  11       30.20      -42.16    558.27 o 
  -4  17  11     2887.58     2742.53    628.39 o 
  -3  17  11       87.31      117.99    551.10 o 
  -2  17  11       50.86     -376.08    841.57 o 
  -1  17  11      464.48      368.01    557.19 o 
   0  17  11      260.94     -553.39    701.09 o 
   1  17  11     1348.74      917.42    615.40 o 
 -11   0  12    10312.04    11072.37   1056.23 o 
 -10   0  12     9253.82     8717.02    980.74 o 
  -9   0  12     1826.03     2042.22    523.85 o 
  -8   0  12       78.12     -204.16    324.29 o 
  -7   0  12    15057.96    15023.55   1127.78 o 
  -6   0  12     2797.57     3586.19    562.58 o 
  -5   0  12     1914.77     1611.73    313.61 o 
  -4   0  12    19272.10    18674.66    794.26 o 
  -3   0  12    30134.66    30530.23   1147.67 o 
  -2   0  12     1895.79     1940.75    261.58 o 
  -1   0  12     3439.80     4721.79    359.24 o 
   0   0  12     9675.26     9630.87    502.77 o 
   1   0  12    10293.72    11903.44    970.24 o 
   2   0  12     7258.43     6780.74    518.61 o 
   3   0  12        9.16      435.34    246.17 o 
   4   0  12     1541.96     1013.10    280.96 o 
   5   0  12     1095.58     2372.72    745.40 o 
   6   0  12     3731.63     4379.39    550.27 o 
   7   0  12     2158.05     1705.47    415.42 o 
   8   0  12     1045.01      659.25    363.49 o 
   9   0  12      264.65      390.50    372.63 o 
  10   0  12      254.28      516.37    407.95 o 
 -14   1  12       85.21     -628.88    628.88 o 
 -13   1  12      150.09      337.53    407.81 o 
 -12   1  12       86.77      536.55    312.07 o 
 -11   1  12     3742.40     5142.21    594.80 o 
 -10   1  12     2672.48     3022.31    374.62 o 
  -9   1  12     2247.47     2107.09    334.21 o 
  -8   1  12      608.40      397.62    183.41 o 
  -7   1  12       18.04      144.05    142.88 o 
  -6   1  12     4553.28     4397.44    291.61 o 
  -5   1  12    22690.74    22141.20    716.05 o 
  -4   1  12     5229.73     5759.94    305.73 o 
  -3   1  12      266.14      169.54    129.20 o 
  -2   1  12     1451.91     1624.48    168.19 o 
  -1   1  12    23722.77    24654.47    681.09 o 
   0   1  12        0.07      -30.22    110.84 o 
   1   1  12      203.96     -104.11    104.11 o 
   2   1  12     6565.12     7378.24    436.28 o 
   3   1  12       17.28     -105.91    105.91 o 
   4   1  12      398.72      425.65    155.10 o 
   5   1  12        6.18       -4.76    152.24 o 
   6   1  12       36.96     -153.50    153.50 o 
   7   1  12      111.45     -174.50    174.50 o 
   8   1  12      599.16      756.64    262.59 o 
   9   1  12     3829.93     4220.51    440.80 o 
  10   1  12     1494.00     1455.63    346.02 o 
 -14   2  12      296.59     -314.79    413.67 o 
 -13   2  12      870.10      969.07    429.07 o 
 -12   2  12     3415.57     3777.82    483.44 o 
 -11   2  12     1290.81     1326.04    349.82 o 
 -10   2  12      521.87      616.33    287.38 o 
  -9   2  12     2888.15     3111.29    321.71 o 
  -8   2  12     1013.22     1023.57    194.33 o 
  -7   2  12     5990.35     6378.43    339.60 o 
  -6   2  12     1244.67     1373.00    280.01 o 
  -5   2  12    16320.44    16731.13    762.88 o 
  -4   2  12      482.90      779.37    199.22 o 
  -3   2  12     5265.87     6953.59    299.74 o 
  -2   2  12     5070.75     5188.59    281.77 o 
  -1   2  12     1355.10     1524.71    167.65 o 
   0   2  12       20.06      185.43    128.19 o 
   1   2  12     2986.36     3119.10    245.32 o 
   2   2  12     4382.46     4708.44    370.12 o 
   3   2  12     5330.45     4836.60    412.70 o 
   4   2  12     4021.76     4266.01    489.20 o 
   5   2  12    12264.64    12384.10    552.61 o 
   6   2  12    10145.16    10043.94    511.19 o 
   7   2  12     2429.39     3133.20    362.23 o 
   8   2  12      208.43      171.33    239.72 o 
   9   2  12      684.41      784.89    324.62 o 
  10   2  12      164.21      213.97    258.25 o 
 -14   3  12     1950.55     1867.47    532.17 o 
 -13   3  12     2102.06     1838.64    398.30 o 
 -12   3  12       50.17      204.30    300.59 o 
 -11   3  12      271.20      308.19    285.91 o 
 -10   3  12       48.64     -249.96    249.96 o 
  -9   3  12     1052.32     1204.44    273.57 o 
  -8   3  12     3197.35     3002.35    272.38 o 
  -7   3  12     3413.51     3778.37    318.43 o 
  -6   3  12       99.32      -72.22    136.64 o 
  -5   3  12    30856.63    30292.82    919.67 o 
  -4   3  12       23.13     -142.84    142.84 o 
  -3   3  12      466.67      798.19    167.50 o 
  -2   3  12        3.60       76.45    102.75 o 
  -1   3  12     4657.00     4318.49    301.87 o 
   0   3  12    34784.89    38384.43   1075.61 o 
   1   3  12    37637.48    33611.44   1032.20 o 
   2   3  12     1981.09     2899.70    371.23 o 
   3   3  12     2557.21     2558.57    311.22 o 
   4   3  12      698.65      588.65    185.38 o 
   5   3  12       54.73      165.73    168.75 o 
   6   3  12     7442.19     7495.44    485.79 o 
   7   3  12       30.45     -185.70    185.70 o 
   8   3  12     3092.60     4160.26    424.34 o 
   9   3  12      362.59      585.95    251.03 o 
  10   3  12      376.89       10.60    265.69 o 
 -14   4  12     1773.70     3044.11    484.54 o 
 -13   4  12     6968.45     8072.53    701.32 o 
 -12   4  12     1447.09     1297.39    368.49 o 
 -11   4  12      600.12      599.83    320.11 o 
 -10   4  12      951.01      949.31    359.39 o 
  -9   4  12       76.22      208.94    288.37 o 
  -8   4  12      308.10      487.37    215.63 o 
  -7   4  12      193.96      282.13    188.98 o 
  -6   4  12     2841.81     2600.44    267.41 o 
  -5   4  12      237.79       92.01    144.79 o 
  -4   4  12        8.47     -130.10    130.10 o 
  -3   4  12    22643.88    23742.29    815.49 o 
  -2   4  12     9491.62    10628.72    501.33 o 
  -1   4  12      416.76      725.34    135.75 o 
   0   4  12       48.80      380.12    157.68 o 
   1   4  12     3595.29     3680.17    274.62 o 
   2   4  12     2629.51     2831.59    254.60 o 
   3   4  12     5778.14     6137.84    455.37 o 
   4   4  12     3091.50     2620.50    307.18 o 
   5   4  12     1691.03     1832.45    263.46 o 
   6   4  12       42.72      -21.57    239.06 o 
   7   4  12       14.20      -64.00    214.82 o 
   8   4  12     1161.07     2026.08    312.11 o 
   9   4  12       65.35      561.91    244.09 o 
  10   4  12      765.84      488.29    403.73 o 
 -13   5  12     3176.97     3773.15    750.24 o 
 -12   5  12      355.24      248.52    315.44 o 
 -11   5  12      640.77      578.57    318.20 o 
 -10   5  12     1059.36     1154.67    299.60 o 
  -9   5  12    11664.66    12550.54    658.87 o 
  -8   5  12    28027.44    28820.14   1236.12 o 
  -7   5  12     5755.53     5557.08    432.33 o 
  -6   5  12     1890.69     1870.70    238.34 o 
  -5   5  12     1217.18     1008.91    211.96 o 
  -4   5  12      905.12     1055.29    189.37 o 
  -3   5  12     8132.48     8743.50    565.34 o 
  -2   5  12     4007.13     5330.34    321.74 o 
  -1   5  12      328.56      235.99    140.72 o 
   0   5  12    11876.85    13357.65    817.69 o 
   1   5  12     9874.38     9616.61    414.27 o 
   2   5  12     1061.12     1197.98    176.42 o 
   3   5  12        5.46      -45.99    128.21 o 
   4   5  12        0.30       30.62    171.50 o 
   5   5  12      205.69      114.29    185.85 o 
   6   5  12    13844.52    13556.43    736.31 o 
   7   5  12     2334.72     2887.75    335.65 o 
   8   5  12     1948.34     2595.98    341.19 o 
   9   5  12       80.65      209.23    242.83 o 
  10   5  12      169.29      -23.84    372.33 o 
 -13   6  12      968.27     1744.74    446.49 o 
 -12   6  12        7.17      380.02    339.95 o 
 -11   6  12     4410.41     4656.30    470.53 o 
 -10   6  12       73.86       -2.35    252.33 o 
  -9   6  12     2554.08     2719.24    362.93 o 
  -8   6  12     2770.71     3244.87    444.58 o 
  -7   6  12     3404.85     3138.49    344.80 o 
  -6   6  12     1798.64     2191.71    291.47 o 
  -5   6  12     8219.81     8586.51    615.78 o 
  -4   6  12      313.00      747.94    226.99 o 
  -3   6  12     2634.60     3477.73    337.37 o 
  -2   6  12     1090.35     1294.69    201.63 o 
  -1   6  12       32.56      -51.35    137.73 o 
   0   6  12       10.53       55.29    133.09 o 
   1   6  12     1131.23     1653.09    212.35 o 
   2   6  12     2992.38     4016.13    297.97 o 
   3   6  12      644.30     1300.70    240.93 o 
   4   6  12      371.17      517.31    226.48 o 
   5   6  12     2303.40     1939.55    289.56 o 
   6   6  12     1957.02     2638.32    313.94 o 
   7   6  12      267.59      512.90    258.38 o 
   8   6  12     3677.23     4238.95    408.59 o 
   9   6  12       60.18      -43.71    235.82 o 
  10   6  12      425.46      332.94    344.45 o 
 -13   7  12        3.25      -32.71    585.46 o 
 -12   7  12     1986.26     1442.94    493.75 o 
 -11   7  12      465.25      504.04    304.10 o 
 -10   7  12      246.48       90.90    267.04 o 
  -9   7  12    11321.76    11218.26    662.85 o 
  -8   7  12    14199.45    13343.05    689.42 o 
  -7   7  12     1301.00     1370.44    284.22 o 
  -6   7  12      270.92      337.11    211.65 o 
  -5   7  12       97.57      133.72    214.80 o 
  -4   7  12    14929.44    16273.36    821.63 o 
  -3   7  12    54741.82    53373.49   1677.11 o 
  -2   7  12     6959.81     7609.09    559.44 o 
  -1   7  12    11031.87     9767.37    563.56 o 
   0   7  12     5261.43     5213.85    395.02 o 
   1   7  12     4000.06     3607.49    293.20 o 
   2   7  12     5527.44     5427.97    388.38 o 
   3   7  12     7939.00     7265.43    422.64 o 
   4   7  12       28.33       70.02    248.70 o 
   5   7  12       98.68       99.87    204.05 o 
   6   7  12      479.34      167.05    318.08 o 
   7   7  12       88.29      -26.45    212.90 o 
   8   7  12      710.58      634.54    255.85 o 
   9   7  12      509.51      456.09    379.73 o 
 -13   8  12        1.71       -8.80    324.18 o 
 -12   8  12     1039.48     1364.88    363.24 o 
 -11   8  12        0.78      396.17    302.88 o 
 -10   8  12       27.73      410.24    292.61 o 
  -9   8  12       31.22      260.92    249.10 o 
  -8   8  12      606.75      626.04    280.92 o 
  -7   8  12     1494.34     1160.98    282.48 o 
  -6   8  12     1377.36     1721.34    298.69 o 
  -5   8  12     2642.62     2878.23    340.19 o 
  -4   8  12     2265.47     2333.11    347.99 o 
  -3   8  12    17822.40    20451.43   1649.04 o 
  -2   8  12     2731.18     3603.29    303.42 o 
  -1   8  12       17.28      -71.00    156.33 o 
   0   8  12      806.41      446.45    219.42 o 
   1   8  12      169.76      405.46    254.31 o 
   2   8  12     3923.63     4912.78    348.19 o 
   3   8  12     9287.71     9008.26    445.26 o 
   4   8  12     2239.99     1908.39    320.98 o 
   5   8  12     6860.29     6768.46    881.03 o 
   6   8  12      262.15     -172.79    191.44 o 
   7   8  12       51.94      105.18    215.82 o 
   8   8  12     1392.97     1803.32    390.17 o 
   9   8  12      746.84      721.52    397.01 o 
 -12   9  12     3774.28     4165.84    496.71 o 
 -11   9  12     1933.63     3110.91    451.66 o 
 -10   9  12       31.70      651.09    322.06 o 
  -9   9  12      211.57       12.98    273.62 o 
  -8   9  12       20.91     -264.11    264.11 o 
  -7   9  12       14.79     -135.11    226.73 o 
  -6   9  12        0.23      254.58    226.34 o 
  -5   9  12        5.43      -82.28    192.61 o 
  -4   9  12     4359.69     4338.64    411.12 o 
  -3   9  12     9437.00     9675.22    646.29 o 
  -2   9  12      654.02      942.38    245.11 o 
  -1   9  12      553.16      623.71    225.79 o 
   0   9  12     1045.95      503.03    232.21 o 
   1   9  12    10109.48     9965.59    544.82 o 
   2   9  12    15387.97    16957.41    739.77 o 
   3   9  12     5233.76     6794.41    420.58 o 
   4   9  12      888.34      625.46    226.27 o 
   5   9  12       53.58      -21.34    229.39 o 
   6   9  12       19.38      -79.59    205.17 o 
   7   9  12       81.85        1.17    279.85 o 
   8   9  12      235.95      471.84    314.21 o 
 -12  10  12     9666.74     9465.85    717.35 o 
 -11  10  12     7878.96     6733.12    848.87 o 
 -10  10  12        1.02      297.99    318.30 o 
  -9  10  12      766.32      437.89    319.20 o 
  -8  10  12      937.65      868.95    320.28 o 
  -7  10  12      549.60      483.95    286.65 o 
  -6  10  12    11175.14    11804.92    833.79 o 
  -5  10  12       20.61      -95.78    208.84 o 
  -4  10  12      890.36     1066.49    265.06 o 
  -3  10  12     1160.58     1019.77    284.21 o 
  -2  10  12     7149.72     8278.17    555.72 o 
  -1  10  12     3795.17     4225.71    489.84 o 
   0  10  12        4.94     -187.79    187.79 o 
   1  10  12      150.90      -86.28    197.97 o 
   2  10  12    13627.05    14469.37   1128.99 o 
   3  10  12    25611.14    27756.31   1249.38 o 
   4  10  12     2268.14     2233.69    289.19 o 
   5  10  12     1464.30      978.19    313.59 o 
   6  10  12      669.59      531.64    299.18 o 
   7  10  12     7317.43     6795.14    811.69 o 
   8  10  12    16572.55    17582.51   1189.04 o 
 -11  11  12      821.06      852.23    408.64 o 
 -10  11  12      116.64      405.47    351.33 o 
  -9  11  12      237.57      321.88    312.48 o 
  -8  11  12     1671.66     1346.30    355.01 o 
  -7  11  12    11503.53    10945.10    717.70 o 
  -6  11  12    19958.40    20740.59    948.36 o 
  -5  11  12     4757.95     5160.73    586.90 o 
  -4  11  12      292.31      259.00    239.96 o 
  -3  11  12     6135.21     5242.14    609.23 o 
  -2  11  12      627.67      842.57    350.86 o 
  -1  11  12     5327.86     5460.33    586.01 o 
   0  11  12     3222.17     3019.16    446.53 o 
   1  11  12      621.12      182.30    221.70 o 
   2  11  12     4916.32     5263.54    575.23 o 
   3  11  12     8146.61     7451.56    529.73 o 
   4  11  12     1263.35     1180.27    289.91 o 
   5  11  12      425.21      168.46    326.42 o 
   6  11  12     1131.23      548.22    339.30 o 
   7  11  12     3509.53     2503.71   1075.82 o 
 -10  12  12      922.78      866.13    386.23 o 
  -9  12  12       37.10       10.38    309.69 o 
  -8  12  12     1716.50      824.26    343.07 o 
  -7  12  12     2744.74     3346.96    447.37 o 
  -6  12  12     5509.87     6530.89    573.65 o 
  -5  12  12      303.63     -166.19    329.07 o 
  -4  12  12      362.81      695.81    286.19 o 
  -3  12  12    14501.26    14459.31    892.74 o 
  -2  12  12    20399.04    17516.26   1382.06 o 
  -1  12  12    10763.86    10075.44   1241.94 o 
   0  12  12     4898.91     5104.34    588.86 o 
   1  12  12     2869.84     3277.53    469.67 o 
   2  12  12      580.51      654.69    271.94 o 
   3  12  12     1830.27     2251.67    434.24 o 
   4  12  12      749.05      680.79    318.34 o 
   5  12  12      322.31     -288.88    369.88 o 
   6  12  12      297.03     -229.10    408.70 o 
   7  12  12      538.85      575.49    382.81 o 
  -9  13  12     2481.43     1945.81    408.60 o 
  -8  13  12     5253.89     5769.94    591.55 o 
  -7  13  12      109.28      471.83    336.75 o 
  -6  13  12      444.07      451.96    438.60 o 
  -5  13  12      581.84      373.79    290.96 o 
  -4  13  12      440.68     -121.93    267.02 o 
  -3  13  12     6897.88     7320.47    593.34 o 
  -2  13  12     1032.06     1180.80    463.06 o 
  -1  13  12    12493.99    11870.83    839.61 o 
   0  13  12     3309.34     3265.60    514.21 o 
   1  13  12      114.02      218.66    314.12 o 
   2  13  12       58.49       21.12    301.81 o 
   3  13  12     1957.59     1323.39    388.16 o 
   4  13  12     3571.75     3958.09    547.65 o 
   5  13  12     1060.60      418.59    420.98 o 
   6  13  12     2395.83     1859.91    554.09 o 
  -8  14  12     3295.84     3898.84    508.78 o 
  -7  14  12      101.34      -14.11    327.17 o 
  -6  14  12      792.08      324.86    330.84 o 
  -5  14  12     1717.61     1191.62    352.87 o 
  -4  14  12      427.84      120.27    425.11 o 
  -3  14  12       42.45      -62.77    287.79 o 
  -2  14  12      129.70       50.81    323.22 o 
  -1  14  12     1976.30     1222.19    523.88 o 
   0  14  12     1582.14     2009.98    468.04 o 
   1  14  12       14.46      -68.54    338.88 o 
   2  14  12       47.86     -258.02    479.84 o 
   3  14  12      483.85      197.65    464.80 o 
   4  14  12     4349.04     2299.34    524.11 o 
   5  14  12    12030.14     9285.51   1327.34 o 
  -7  15  12      193.03     -229.14    357.46 o 
  -6  15  12      206.82       52.87    353.92 o 
  -5  15  12       88.06       45.87    364.13 o 
  -4  15  12      762.40     1052.26    349.36 o 
  -3  15  12        0.14      353.55    376.27 o 
  -2  15  12      127.99     -402.44    575.90 o 
  -1  15  12        0.31      373.10    506.12 o 
   0  15  12     7993.43     7673.29    756.34 o 
   1  15  12    11009.05    10419.87   1604.04 o 
   2  15  12      185.10      289.35    521.99 o 
   3  15  12     2052.36     1096.63    734.90 o 
   4  15  12     2471.74     2346.01   1070.34 o 
  -5  16  12    10576.16     8722.34    742.86 o 
  -4  16  12    10356.45     9159.46    732.97 o 
  -3  16  12       23.15     -222.59    408.16 o 
  -2  16  12      998.70      970.96    484.31 o 
  -1  16  12       92.38     -481.15    481.15 o 
   0  16  12     2067.74     1546.60    830.41 o 
   1  16  12     9316.91     7551.88   1050.65 o 
   2  16  12     1067.07     1066.84    613.22 o 
 -14   1  13       15.29     -617.06    617.06 o 
 -13   1  13      311.07      450.98    671.55 o 
 -12   1  13     3848.62     6785.74   1148.79 o 
 -11   1  13       10.26      482.09    289.58 o 
 -10   1  13      251.50      -59.13    248.20 o 
  -9   1  13     3026.64     2292.45    357.27 o 
  -8   1  13      387.48       85.99    182.91 o 
  -7   1  13     1899.79     1718.91    240.36 o 
  -6   1  13    14802.63    14956.75    709.63 o 
  -5   1  13       53.92       20.48    189.63 o 
  -4   1  13     3605.98     4474.96    285.69 o 
  -3   1  13    17512.63    18374.37    560.42 o 
  -2   1  13      138.60       20.47    118.74 o 
  -1   1  13    13174.78    15429.49    494.59 o 
   0   1  13     4782.07     4403.62    278.63 o 
   1   1  13     8033.77     9592.30    521.79 o 
   2   1  13     5218.25     5124.70    349.16 o 
   3   1  13    10216.33    10732.52    488.53 o 
   4   1  13     1544.55     2277.25    276.56 o 
   5   1  13     2136.40     2565.19    305.58 o 
   6   1  13       39.05     -177.81    177.81 o 
   7   1  13     2973.14     3702.01    398.61 o 
   8   1  13     3499.32     3014.95    376.35 o 
   9   1  13     1244.42     1385.64    324.11 o 
  10   1  13       67.84      367.62    292.09 o 
 -14   2  13      352.74     -396.83    396.83 o 
 -13   2  13      186.65     -372.34    549.78 o 
 -12   2  13      501.86      803.69    321.99 o 
 -11   2  13       17.44      295.77    298.71 o 
 -10   2  13      375.76      432.45    358.78 o 
  -9   2  13     1110.16     1263.18    301.02 o 
  -8   2  13      166.46     -123.82    175.67 o 
  -7   2  13      727.59      901.39    185.36 o 
  -6   2  13      389.29      558.67    163.86 o 
  -5   2  13      305.73      514.41    157.53 o 
  -4   2  13      231.79      222.87    151.48 o 
  -3   2  13       10.27      440.02    140.98 o 
  -2   2  13      369.32      313.07    134.54 o 
  -1   2  13     1976.50     3236.10    227.60 o 
   0   2  13     3849.63     4369.43    316.87 o 
   1   2  13     4859.64     6119.09    405.26 o 
   2   2  13     5552.00     6346.37    451.29 o 
   3   2  13        3.73     -126.89    130.30 o 
   4   2  13      782.25     1140.50    225.86 o 
   5   2  13     2088.42     1906.53    343.85 o 
   6   2  13      165.09     -178.66    178.66 o 
   7   2  13       20.13     -202.05    202.05 o 
   8   2  13     2049.79     2648.30    363.04 o 
   9   2  13       17.85       90.12    251.35 o 
  10   2  13      118.28      144.41    282.12 o 
 -14   3  13       27.03     -250.33    396.29 o 
 -13   3  13      182.16      870.38    365.26 o 
 -12   3  13     2915.37     2833.00    457.07 o 
 -11   3  13     1529.78     1796.92    378.78 o 
 -10   3  13     1843.92     1719.33    372.77 o 
  -9   3  13     2994.58     3476.08    446.22 o 
  -8   3  13     2059.19     2466.10    308.71 o 
  -7   3  13     8711.25     9579.88    454.10 o 
  -6   3  13     3711.28     4353.99    342.13 o 
  -5   3  13     4789.32     5162.92    331.15 o 
  -4   3  13     2231.67     2657.74    239.78 o 
  -3   3  13      164.74      196.84    149.63 o 
  -2   3  13      270.78      459.67    152.61 o 
  -1   3  13     1178.49     1663.75    213.31 o 
   0   3  13      819.62      804.31    161.82 o 
   1   3  13      745.45      863.27    158.59 o 
   2   3  13      658.55      720.54    175.34 o 
   3   3  13     3389.30     3320.92    312.04 o 
   4   3  13        5.24      -99.44    150.70 o 
   5   3  13     3529.07     4099.95    370.44 o 
   6   3  13     6665.77     7996.15    514.88 o 
   7   3  13     1706.29     1992.09    322.47 o 
   8   3  13     1920.65     2260.75    369.46 o 
   9   3  13       25.45       18.56    249.68 o 
  10   3  13     2304.00     2973.23    412.29 o 
 -13   4  13      872.12      727.94    368.35 o 
 -12   4  13     2828.91     3268.07    661.24 o 
 -11   4  13     2603.32     1985.01    420.08 o 
 -10   4  13     5479.40     5136.80    557.93 o 
  -9   4  13      357.61      357.13    215.35 o 
  -8   4  13       74.15      196.01    205.68 o 
  -7   4  13      971.03     1386.56    350.29 o 
  -6   4  13        5.12      193.08    159.67 o 
  -5   4  13     5490.95     6165.96    365.47 o 
  -4   4  13     8887.39    10153.99    449.14 o 
  -3   4  13      831.32      669.95    242.05 o 
  -2   4  13      711.23      492.62    188.33 o 
  -1   4  13       93.32      201.26    117.96 o 
   0   4  13     1576.63     1357.79    187.96 o 
   1   4  13     1955.52     1632.99    204.44 o 
   2   4  13       10.36      -24.42    136.03 o 
   3   4  13      334.54      267.50    202.94 o 
   4   4  13     2921.00     2618.43    299.76 o 
   5   4  13     5122.97     6172.76    498.91 o 
   6   4  13     2285.96     2275.58    312.66 o 
   7   4  13     2211.69     2972.26    410.08 o 
   8   4  13     4886.81     5904.48    498.18 o 
   9   4  13     2774.58     2556.35    364.66 o 
 -13   5  13      138.36      730.16    382.93 o 
 -12   5  13      120.81      816.11    346.05 o 
 -11   5  13      341.62      549.20    349.88 o 
 -10   5  13      513.73      740.10    273.66 o 
  -9   5  13     4987.63     4692.61    419.47 o 
  -8   5  13      336.79      540.73    228.42 o 
  -7   5  13     1617.12     1715.19    273.42 o 
  -6   5  13     1259.43     1133.04    245.73 o 
  -5   5  13    12883.55    14035.77    545.15 o 
  -4   5  13     3329.03     4144.65    304.52 o 
  -3   5  13     1522.92      749.30    230.26 o 
  -2   5  13     9261.68    10150.68    447.94 o 
  -1   5  13      554.27      489.39    156.20 o 
   0   5  13      411.09      639.56    161.66 o 
   1   5  13     5963.23     7227.13    401.79 o 
   2   5  13     3667.46     4291.01    339.28 o 
   3   5  13      462.11      473.15    227.70 o 
   4   5  13     5227.06     5423.58    635.87 o 
   5   5  13    13688.94    13467.17    613.78 o 
   6   5  13       14.29      268.43    208.02 o 
   7   5  13      613.35      656.81    240.12 o 
   8   5  13      243.65      -29.36    218.24 o 
   9   5  13     1422.04      714.59    293.48 o 
 -13   6  13        3.77      184.84    381.62 o 
 -12   6  13      561.89       57.76    343.26 o 
 -11   6  13       12.11      159.31    287.70 o 
 -10   6  13     1127.18     1099.82    399.35 o 
  -9   6  13     4902.20     5851.26    491.13 o 
  -8   6  13     9451.75    10017.61    913.59 o 
  -7   6  13       91.01     -106.80    198.31 o 
  -6   6  13        6.85     -127.02    197.56 o 
  -5   6  13      214.85      -48.41    173.63 o 
  -4   6  13        3.85      178.53    195.83 o 
  -3   6  13     5759.77     7883.86    418.97 o 
  -2   6  13      548.69      707.90    185.65 o 
  -1   6  13    46438.98    49611.86   1607.35 o 
   0   6  13     8882.79     9292.23    578.22 o 
   1   6  13      427.19      583.84    163.88 o 
   2   6  13       21.10       -6.90    141.88 o 
   3   6  13      238.59     -153.90    155.28 o 
   4   6  13    13657.84    13629.46    704.53 o 
   5   6  13    11665.30    10830.86    626.30 o 
   6   6  13     1478.55     1437.55    283.87 o 
   7   6  13      627.72      977.32    296.10 o 
   8   6  13      645.16      750.86    266.87 o 
   9   6  13      119.43      295.92    262.13 o 
 -13   7  13      153.59     -127.13    371.71 o 
 -12   7  13      132.31      421.04    372.19 o 
 -11   7  13     2438.15     2813.29    412.50 o 
 -10   7  13      557.89     -255.59    255.59 o 
  -9   7  13        1.05     -252.54    258.95 o 
  -8   7  13     1695.23     1625.73    311.76 o 
  -7   7  13     4074.94     4151.14    413.01 o 
  -6   7  13     4388.61     3866.39    394.33 o 
  -5   7  13     2887.70     2698.21    338.25 o 
  -4   7  13      356.78      686.90    245.79 o 
  -3   7  13    10515.44    11449.91    509.48 o 
  -2   7  13     8646.17     8024.61    468.06 o 
  -1   7  13    14375.60    15093.66    659.44 o 
   0   7  13     3869.35     3901.77    362.66 o 
   1   7  13     1331.49     1307.09    257.13 o 
   2   7  13        0.54        2.72    155.42 o 
   3   7  13       16.63       22.09    169.38 o 
   4   7  13     1570.76     1562.24    312.40 o 
   5   7  13        5.85      -43.56    221.34 o 
   6   7  13      795.06      267.62    223.61 o 
   7   7  13     1109.68     1088.32    276.30 o 
   8   7  13        8.81      352.84    249.77 o 
   9   7  13      173.43      113.17    304.28 o 
 -12   8  13      475.75      509.03    349.56 o 
 -11   8  13      456.74      750.87    341.10 o 
 -10   8  13     1406.92     1652.34    360.53 o 
  -9   8  13      473.57      305.28    286.47 o 
  -8   8  13      462.27      167.10    254.71 o 
  -7   8  13    16712.70    16524.83   1247.02 o 
  -6   8  13    12467.65    12218.60    815.59 o 
  -5   8  13     3975.85     3730.20    530.41 o 
  -4   8  13     3798.51     3586.98    589.33 o 
  -3   8  13    23537.39    22982.29   1528.90 o 
  -2   8  13      134.42      -34.02    193.31 o 
  -1   8  13    26113.56    27057.61   1241.80 o 
   0   8  13     1324.88     1511.82    269.86 o 
   1   8  13     2750.53     2046.30    286.48 o 
   2   8  13      890.14      850.13    226.17 o 
   3   8  13     5575.61     4901.29    508.91 o 
   4   8  13       40.97      141.95    228.10 o 
   5   8  13      550.93      577.01    273.74 o 
   6   8  13       13.33     -167.15    210.93 o 
   7   8  13     3033.88     2529.82    348.21 o 
   8   8  13     5022.48     4598.33    523.47 o 
 -12   9  13    14345.75    15412.09   1692.44 o 
 -11   9  13     7978.28     7286.83    795.72 o 
 -10   9  13     1695.81     1800.79    387.05 o 
  -9   9  13     3661.24     3885.50    457.11 o 
  -8   9  13     2646.61     3295.09    432.54 o 
  -7   9  13     6220.66     6646.52    554.80 o 
  -6   9  13    10658.22    11943.79    931.87 o 
  -5   9  13      128.60      -85.79    215.62 o 
  -4   9  13        4.26      186.67    241.73 o 
  -3   9  13     1047.26      823.63    255.52 o 
  -2   9  13     1200.43     1266.13    273.01 o 
  -1   9  13     1589.16     1892.45    379.29 o 
   0   9  13       21.01     -183.22    183.22 o 
   1   9  13       92.67       20.34    242.56 o 
   2   9  13    21648.73    22571.02   1033.49 o 
   3   9  13     8141.70     9598.76    956.70 o 
   4   9  13     1054.92      903.15    399.38 o 
   5   9  13     2536.93     2733.65    349.78 o 
   6   9  13      910.11      724.58    327.31 o 
   7   9  13     5361.58     4438.59    527.01 o 
   8   9  13    11127.38    10075.24   1887.68 o 
 -11  10  13       15.79      588.37    364.75 o 
 -10  10  13      639.58      219.84    342.61 o 
  -9  10  13      135.04      142.91    302.10 o 
  -8  10  13      661.90      686.81    334.48 o 
  -7  10  13     1009.09     1500.77    319.81 o 
  -6  10  13     2310.34     2721.17    380.23 o 
  -5  10  13     2052.59     2325.47    356.17 o 
  -4  10  13     2289.07     1743.24    335.79 o 
  -3  10  13      612.60      312.23    487.21 o 
  -2  10  13       40.97      322.48    290.55 o 
  -1  10  13      495.91      215.31    279.72 o 
   0  10  13     1949.60     2266.86    630.66 o 
   1  10  13     1398.62     2041.53    498.95 o 
   2  10  13    10222.98    11110.73    662.88 o 
   3  10  13     4404.82     4938.39    441.17 o 
   4  10  13     1556.89     1791.06    344.61 o 
   5  10  13      193.42      294.59    289.33 o 
   6  10  13      466.82      678.69    338.20 o 
   7  10  13       53.75      261.27    422.71 o 
 -11  11  13     3067.00     2922.11    657.38 o 
 -10  11  13      470.73      614.70    373.89 o 
  -9  11  13      959.29      543.25    347.98 o 
  -8  11  13        4.89      108.01    305.04 o 
  -7  11  13    10656.27     9992.61    683.64 o 
  -6  11  13     4109.06     4775.95    486.35 o 
  -5  11  13       32.74     -245.72    245.72 o 
  -4  11  13     1069.67      752.85    277.89 o 
  -3  11  13     6858.00     6335.03    986.91 o 
  -2  11  13    14687.73    12869.56   1144.09 o 
  -1  11  13      714.15      452.12    334.97 o 
   0  11  13        5.89     -264.13    264.13 o 
   1  11  13       49.57     -221.52    221.52 o 
   2  11  13     5433.96     5680.31    483.81 o 
   3  11  13     8160.61     9794.61   1264.27 o 
   4  11  13      749.56      787.29    315.11 o 
   5  11  13     1125.98      143.32   1071.33 o 
   6  11  13      716.70     -448.03    448.03 o 
   7  11  13      890.57      405.02    362.91 o 
 -10  12  13      184.27      298.29    374.60 o 
  -9  12  13     2386.69     2332.75    447.61 o 
  -8  12  13     1574.24     2112.40    462.12 o 
  -7  12  13     2859.12     3307.78    462.00 o 
  -6  12  13     5937.57     5845.24    541.75 o 
  -5  12  13      927.86      642.35    306.06 o 
  -4  12  13     2610.99     2033.68    355.43 o 
  -3  12  13    17795.21    20606.44   2082.22 o 
  -2  12  13      157.85     1425.43    433.66 o 
  -1  12  13    11530.71    11433.64   1291.25 o 
   0  12  13      626.78      476.43    348.17 o 
   1  12  13      866.54      386.68    320.63 o 
   2  12  13     3427.30     2892.19    379.96 o 
   3  12  13     3900.51     4039.89    437.20 o 
   4  12  13      323.49      193.30    364.65 o 
   5  12  13      318.85       49.16    365.10 o 
   6  12  13      667.39     -114.49    410.96 o 
  -9  13  13     4191.76     4231.36    551.58 o 
  -8  13  13     8468.97     7431.91    838.61 o 
  -7  13  13     4075.65     3305.06    513.26 o 
  -6  13  13       13.11       75.88    369.15 o 
  -5  13  13      629.41      135.63    288.70 o 
  -4  13  13      178.83      -34.33    276.38 o 
  -3  13  13     8120.79     7600.26    719.39 o 
  -2  13  13    13492.51    11063.80   1058.39 o 
  -1  13  13     8551.36     8737.75    780.79 o 
   0  13  13     1915.38     2766.84    498.24 o 
   1  13  13      482.03      -85.95    317.84 o 
   2  13  13      119.19      191.86    333.63 o 
   3  13  13      960.58      554.83    374.47 o 
   4  13  13     2776.38     1998.23    512.66 o 
   5  13  13     5071.54     4338.00    725.05 o 
  -8  14  13     6077.27     6286.84    630.74 o 
  -7  14  13      802.99      675.16    374.74 o 
  -6  14  13      910.52      980.34    349.98 o 
  -5  14  13      214.72       62.40    306.62 o 
  -4  14  13     1194.28      742.09    352.03 o 
  -3  14  13     1031.96     1172.25    421.00 o 
  -2  14  13      149.13      222.85    705.36 o 
  -1  14  13     3588.97     3454.33    577.77 o 
   0  14  13     3381.45     2777.50    488.25 o 
   1  14  13     2087.00     2233.67    467.12 o 
   2  14  13      826.26      529.47    525.43 o 
   3  14  13     1971.57     2530.29   1095.62 o 
   4  14  13     6710.08     7929.93   1439.60 o 
  -6  15  13       62.13     -204.26    440.40 o 
  -5  15  13     2432.82     1983.72    434.18 o 
  -4  15  13     2409.52     2286.14    439.63 o 
  -3  15  13        8.96      -98.54    349.26 o 
  -2  15  13     1241.67     1092.84    444.44 o 
  -1  15  13        4.62      -34.69    445.75 o 
   0  15  13     2706.25     2691.26    884.47 o 
   1  15  13     2056.45     2590.85   1024.39 o 
   2  15  13      432.42     -136.40    546.92 o 
  -4  16  13     2359.73     3096.08    571.93 o 
  -3  16  13       82.27     -398.15    398.15 o 
  -2  16  13       34.53      101.75    497.91 o 
  -1  16  13      139.09     -721.44    721.44 o 
   0  16  13     5123.30     4855.87    882.42 o 
 -13   0  14     2900.96     1784.89    870.45 o 
 -10   0  14     3630.45     2420.99    639.38 o 
  -9   0  14        5.63       87.31    444.42 o 
  -8   0  14    18871.71    18183.71   1375.92 o 
  -7   0  14     4667.61     5222.87    564.52 o 
  -6   0  14     1884.89     1744.56    361.23 o 
  -5   0  14     4458.12     4720.90   1003.06 o 
  -4   0  14      938.39     1656.09    266.28 o 
  -3   0  14     6867.07     7991.37    639.58 o 
  -2   0  14     3328.32     3582.21    356.21 o 
  -1   0  14     2346.47     2358.36    283.88 o 
   0   0  14      246.60      422.45    225.51 o 
   1   0  14    17632.85    20767.50   1501.96 o 
   2   0  14      253.99      170.05    219.15 o 
   3   0  14    26143.23    27340.59   1337.94 o 
   4   0  14      165.65      448.48    277.14 o 
   5   0  14     9719.91     8648.79    756.09 o 
   6   0  14    27269.43    27791.10   1647.04 o 
   7   0  14    20881.82    23006.87   1405.13 o 
   8   0  14     1706.49     1394.51    413.46 o 
   9   0  14     5180.48     5195.40    699.45 o 
 -13   1  14     1200.56     1800.65    839.60 o 
 -12   1  14       89.82      934.79    674.18 o 
 -11   1  14      258.99     -138.86    359.71 o 
 -10   1  14       42.11       12.06    313.49 o 
  -9   1  14     1496.00     1368.28    303.71 o 
  -8   1  14     1614.48     2668.76    369.25 o 
  -7   1  14        2.41        2.62    200.50 o 
  -6   1  14        1.72        6.45    197.92 o 
  -5   1  14     2702.68     2599.61    317.95 o 
  -4   1  14      467.86      899.40    235.95 o 
  -3   1  14     7657.42     7951.41    342.54 o 
  -2   1  14     2350.60     2195.39    202.48 o 
  -1   1  14      132.93      597.07    143.19 o 
   0   1  14     7535.73     9170.67    502.70 o 
   1   1  14    29194.97    27571.11   1076.35 o 
   2   1  14     5493.05     4465.03    352.69 o 
   3   1  14      196.19      278.56    174.87 o 
   4   1  14       32.40     -159.33    159.33 o 
   5   1  14     1318.72     1239.97    249.10 o 
   6   1  14      260.02      523.64    227.25 o 
   7   1  14      223.92      622.74    279.68 o 
   8   1  14      188.62      269.47    239.66 o 
   9   1  14        7.69      511.82    273.51 o 
 -13   2  14       35.96     -213.28    403.87 o 
 -12   2  14       99.78      179.19    322.02 o 
 -11   2  14     1391.81      816.43    355.91 o 
 -10   2  14     3107.40     3440.52    444.55 o 
  -9   2  14     1077.10      834.11    411.63 o 
  -8   2  14       48.72     -135.38    191.00 o 
  -7   2  14     1716.86     1879.17    262.39 o 
  -6   2  14     1377.06     2154.86    313.02 o 
  -5   2  14     2572.67     2920.60    343.31 o 
  -4   2  14    11195.48    12766.35    557.76 o 
  -3   2  14     4465.39     5290.62    375.64 o 
  -2   2  14     6011.71     6280.94    310.16 o 
  -1   2  14     1039.96     1016.98    179.32 o 
   0   2  14     1692.70     2536.93    232.76 o 
   1   2  14    14368.27    15995.19    632.15 o 
   2   2  14     5494.56     4825.95    424.88 o 
   3   2  14      589.19      824.47    268.24 o 
   4   2  14      109.87     -144.32    144.32 o 
   5   2  14     1822.67     1673.35    265.90 o 
   6   2  14      868.44      680.86    246.31 o 
   7   2  14      327.55      410.63    256.35 o 
   8   2  14     3041.37     3021.53    393.90 o 
   9   2  14      641.19      207.80    272.18 o 
 -13   3  14      489.95     1158.27    392.91 o 
 -12   3  14      821.21     1118.76    372.36 o 
 -11   3  14      172.98     -124.32    327.02 o 
 -10   3  14    10156.29     9694.64    685.72 o 
  -9   3  14      617.23      971.14    304.99 o 
  -8   3  14        0.18      -40.75    221.03 o 
  -7   3  14       74.74      126.21    170.09 o 
  -6   3  14       27.57     -120.88    160.02 o 
  -5   3  14    42021.73    41326.97   2083.19 o 
  -4   3  14    25822.55    27043.23   1111.56 o 
  -3   3  14     4922.60     4588.57    359.56 o 
  -2   3  14     1326.57     1021.56    218.19 o 
  -1   3  14      327.91      555.13    177.17 o 
   0   3  14      490.49      384.95    144.16 o 
   1   3  14    18421.04    19824.79    733.67 o 
   2   3  14       89.68     -118.93    221.23 o 
   3   3  14     8408.87     7910.59    473.58 o 
   4   3  14      298.40       81.90    180.66 o 
   5   3  14     1382.09     1347.03    250.53 o 
   6   3  14      838.26      420.11    245.13 o 
   7   3  14      101.88     -211.07    211.07 o 
   8   3  14     1829.34     1788.04    331.90 o 
   9   3  14     2704.45     2382.61    387.29 o 
 -13   4  14      308.88      196.22    354.95 o 
 -12   4  14     1676.21     1530.26    405.33 o 
 -11   4  14     1245.47     1355.77    394.56 o 
 -10   4  14     2926.81     4274.05    490.00 o 
  -9   4  14     1493.26     1192.17    331.73 o 
  -8   4  14       93.12      -33.88    223.42 o 
  -7   4  14     7544.72     7903.57    502.33 o 
  -6   4  14      413.27      540.05    207.92 o 
  -5   4  14     7653.93     9157.08    844.39 o 
  -4   4  14      995.93     1572.80    217.56 o 
  -3   4  14      138.57      -90.37    158.15 o 
  -2   4  14      518.10      672.10    207.05 o 
  -1   4  14     6789.10     7140.94    480.95 o 
   0   4  14     1389.98     1524.81    202.46 o 
   1   4  14      258.66      455.30    167.34 o 
   2   4  14       22.39     -143.13    143.13 o 
   3   4  14    12328.07    13562.24    689.81 o 
   4   4  14     7227.33     8168.70    570.68 o 
   5   4  14       41.60     -123.45    185.77 o 
   6   4  14     1156.90     1070.04    250.88 o 
   7   4  14       97.43      202.28    230.95 o 
   8   4  14     1408.28     1039.25    292.03 o 
   9   4  14     8096.58     8649.59    624.76 o 
 -13   5  14        1.08      208.35    366.45 o 
 -12   5  14     2173.31     2650.62    483.45 o 
 -11   5  14      674.55      865.73    411.60 o 
 -10   5  14    14441.88    15144.61   1988.80 o 
  -9   5  14     2704.32     2842.12    365.69 o 
  -8   5  14      320.02      148.54    213.65 o 
  -7   5  14       19.47       13.16    199.86 o 
  -6   5  14      430.72      378.24    225.03 o 
  -5   5  14     5742.59     6633.49    505.40 o 
  -4   5  14     5167.63     6233.97    450.64 o 
  -3   5  14      191.67     -182.49    212.53 o 
  -2   5  14     8277.80     8030.10    420.47 o 
  -1   5  14    14262.71    15642.29    663.38 o 
   0   5  14     1308.66      993.79    222.39 o 
   1   5  14      653.62      607.80    176.67 o 
   2   5  14        0.37     -155.63    170.29 o 
   3   5  14        9.84      -16.52    193.90 o 
   4   5  14    19489.00    17384.56    716.81 o 
   5   5  14    15416.08    14230.49    652.44 o 
   6   5  14     1237.13     1776.82    306.51 o 
   7   5  14     2921.06     3140.56    364.01 o 
   8   5  14       13.88      -34.07    243.32 o 
 -12   6  14     2044.47     1649.99    436.18 o 
 -11   6  14       98.58     -241.45    412.47 o 
 -10   6  14      275.40      465.32    344.32 o 
  -9   6  14       10.49      320.74    241.77 o 
  -8   6  14      225.99       89.18    220.66 o 
  -7   6  14       12.31       22.02    214.55 o 
  -6   6  14     1790.36     1601.19    291.93 o 
  -5   6  14      404.41      339.93    218.77 o 
  -4   6  14     2973.11     3377.97    310.11 o 
  -3   6  14       63.93      -52.72    163.84 o 
  -2   6  14     1637.28     1516.92    235.52 o 
  -1   6  14     5002.79     5101.86    400.17 o 
   0   6  14     3211.49     2821.83    333.05 o 
   1   6  14     7992.63     7471.43    550.79 o 
   2   6  14     2326.75     2117.59    273.59 o 
   3   6  14     1913.44     1737.73    267.40 o 
   4   6  14     2444.51     2918.23    326.68 o 
   5   6  14     1126.75     1569.40    291.75 o 
   6   6  14       43.76      212.71    229.77 o 
   7   6  14      550.55      855.63    270.77 o 
   8   6  14     1505.30      993.58    305.84 o 
 -12   7  14      150.98      779.78    424.18 o 
 -11   7  14      749.93     1397.17    362.26 o 
 -10   7  14     1558.14     1817.57    372.23 o 
  -9   7  14       19.56      -46.15    231.46 o 
  -8   7  14      399.85      268.94    248.89 o 
  -7   7  14     7509.81     7270.49    653.40 o 
  -6   7  14     9652.22     9376.00    596.04 o 
  -5   7  14      442.25      443.97    244.79 o 
  -4   7  14      591.35      590.89    230.34 o 
  -3   7  14      288.08      627.63    288.70 o 
  -2   7  14     9594.11    10547.94    837.69 o 
  -1   7  14    30728.13    34179.94   1979.91 o 
   0   7  14     3867.30     3289.27    388.38 o 
   1   7  14      326.96      109.66    188.41 o 
   2   7  14      175.91      -92.65    197.94 o 
   3   7  14     1034.46      734.12    310.88 o 
   4   7  14     4390.22     3888.69    484.02 o 
   5   7  14     8054.43     7084.53    545.57 o 
   6   7  14      182.55      585.61    254.13 o 
   7   7  14      186.01      170.75    244.39 o 
   8   7  14      861.26      724.66    288.61 o 
 -12   8  14     1226.99     1700.85    485.23 o 
 -11   8  14       39.93      410.13    320.28 o 
 -10   8  14      394.08      137.09    308.64 o 
  -9   8  14     4247.75     3337.86    441.44 o 
  -8   8  14     3843.69     3969.03    444.64 o 
  -7   8  14     6890.53     7021.69    554.60 o 
  -6   8  14     7897.85     9479.35    993.65 o 
  -5   8  14       21.59     -316.28    316.28 o 
  -4   8  14      509.97      410.45    453.47 o 
  -3   8  14      118.87       57.62    198.17 o 
  -2   8  14      604.61      355.95    339.87 o 
  -1   8  14    15529.58    17425.87    744.94 o 
   0   8  14     2665.84     2240.25    342.43 o 
   1   8  14      668.17      684.19    315.42 o 
   2   8  14      678.03     1263.40    298.98 o 
   3   8  14      693.38      592.46    335.68 o 
   4   8  14     2210.57     1702.60    350.93 o 
   5   8  14       72.85      -71.36    224.60 o 
   6   8  14        6.54      136.18    234.60 o 
   7   8  14        0.77     -162.54    246.03 o 
 -11   9  14     3214.62     3317.14    481.65 o 
 -10   9  14      359.80      315.36    324.30 o 
  -9   9  14       17.44      208.90    297.82 o 
  -8   9  14      461.70      437.87    284.67 o 
  -7   9  14     6486.93     6132.48    621.18 o 
  -6   9  14    13890.79    12182.58   1500.85 o 
  -5   9  14     3777.47     3425.48    420.06 o 
  -4   9  14      331.61      154.43    392.35 o 
  -3   9  14     1146.50     1377.23    303.39 o 
  -2   9  14      642.24      633.79    335.37 o 
  -1   9  14     1331.60     1226.02    254.09 o 
   0   9  14      190.49       -3.13    206.34 o 
   1   9  14        2.31     -201.51    201.51 o 
   2   9  14     3199.51     3963.96    583.28 o 
   3   9  14     1048.40     1063.63    309.04 o 
   4   9  14      805.11      847.85    386.55 o 
   5   9  14      578.26      -55.74    355.11 o 
   6   9  14       10.39     -315.05    315.05 o 
   7   9  14     2893.30     2862.24    459.17 o 
 -11  10  14     3370.49     3138.38    484.53 o 
 -10  10  14     1019.75      500.93    373.54 o 
  -9  10  14      637.67      568.78    334.52 o 
  -8  10  14     2982.27     3544.05    464.43 o 
  -7  10  14     5124.30     4940.38    502.23 o 
  -6  10  14     5022.83     5213.15    510.79 o 
  -5  10  14     1033.60      722.23    293.23 o 
  -4  10  14       62.25     -301.67    301.67 o 
  -3  10  14       17.17     -392.52    461.08 o 
  -2  10  14     3026.72     2635.42    430.31 o 
  -1  10  14      101.54     -110.57    276.34 o 
   0  10  14     5579.79     6028.18    504.17 o 
   1  10  14     1837.70     2077.82    330.52 o 
   2  10  14     7296.40     8067.94    942.86 o 
   3  10  14     1885.80     1706.39    366.47 o 
   4  10  14      970.90      794.67    390.84 o 
   5  10  14       29.93      -18.16    266.80 o 
   6  10  14      373.82     -291.32    368.39 o 
 -10  11  14      488.81     -420.62    420.62 o 
  -9  11  14      590.67      216.77    367.43 o 
  -8  11  14        0.40     -175.60    299.22 o 
  -7  11  14     1720.00     1515.96    346.70 o 
  -6  11  14     1783.17     1479.41    357.94 o 
  -5  11  14      933.46      392.09    279.89 o 
  -4  11  14     2278.88     1857.59    352.30 o 
  -3  11  14    12116.28    13602.89   1420.23 o 
  -2  11  14      233.71      357.37    508.50 o 
  -1  11  14     3048.85     2725.65    487.33 o 
   0  11  14       76.72       30.31    308.44 o 
   1  11  14     4125.92     3868.26    544.25 o 
   2  11  14    15014.80    13337.30    710.44 o 
   3  11  14    10688.24    10773.80    923.44 o 
   4  11  14      381.44       90.89    296.84 o 
   5  11  14       22.19     -398.27    485.45 o 
   6  11  14      519.15     -208.42    405.56 o 
  -9  12  14      579.91      592.23    359.69 o 
  -8  12  14      125.63      165.52    330.36 o 
  -7  12  14     1395.21     1361.99    374.42 o 
  -6  12  14       34.36     -156.22    281.51 o 
  -5  12  14     1978.89     2171.36    496.87 o 
  -4  12  14     3208.76     2775.86    391.77 o 
  -3  12  14     8475.90     7711.69    961.37 o 
  -2  12  14     3725.03     3111.86    516.08 o 
  -1  12  14     5986.91     6470.13    692.32 o 
   0  12  14        0.74     -352.40    352.40 o 
   1  12  14      129.65      250.83    349.39 o 
   2  12  14      731.92      328.83    342.17 o 
   3  12  14      115.03     -323.36    415.38 o 
   4  12  14      260.41      175.67    379.37 o 
   5  12  14       16.73     -401.41    405.82 o 
  -8  13  14     3311.22     4046.88    533.97 o 
  -7  13  14     1298.40     1256.92    391.94 o 
  -6  13  14       46.42     -276.04    276.04 o 
  -5  13  14       10.22      -90.59    380.90 o 
  -4  13  14      629.26     -109.53    338.64 o 
  -3  13  14     3830.40     3947.71    562.59 o 
  -2  13  14      212.57        6.50    388.19 o 
  -1  13  14     2528.69     1873.24    479.93 o 
   0  13  14       86.33     -492.87    492.87 o 
   1  13  14      432.53      210.14    496.69 o 
   2  13  14      350.50     -149.73    348.79 o 
   3  13  14      529.83      122.76    670.24 o 
   4  13  14     1395.18      671.71    456.99 o 
  -7  14  14       10.62     -168.13    485.52 o 
  -6  14  14      637.59      650.87    351.22 o 
  -5  14  14      138.42      -46.27    437.55 o 
  -4  14  14       10.50     -306.73    491.14 o 
  -3  14  14        1.28      308.71    386.62 o 
  -2  14  14      117.19      -84.91    453.01 o 
  -1  14  14      150.61      420.49    404.57 o 
   0  14  14       15.59      277.51    425.46 o 
   1  14  14      143.69      -81.94    385.61 o 
   2  14  14      275.87      287.01    541.16 o 
  -5  15  14     1257.08     1448.95    420.25 o 
  -4  15  14     2552.72     2444.84    544.40 o 
  -3  15  14      164.96      391.30    434.29 o 
  -2  15  14        0.24     -159.18    378.54 o 
  -1  15  14        7.74        9.94    507.09 o 
   0  15  14     2524.03     1901.27    501.41 o 
 -13   1  15     5811.17     6237.60   1209.18 o 
 -12   1  15     2367.29     2125.59    863.23 o 
 -11   1  15       16.80     -150.97    474.94 o 
 -10   1  15     6725.33     7355.86    952.84 o 
  -9   1  15     5849.82     6742.53    611.51 o 
  -8   1  15    40423.22    38920.09   1497.81 o 
  -7   1  15     2995.86     2120.20    327.41 o 
  -6   1  15        4.43     -193.96    193.96 o 
  -5   1  15     1293.25     1587.80    256.11 o 
  -4   1  15      412.63      187.45    172.07 o 
  -3   1  15     8091.50     8912.52    432.77 o 
  -2   1  15     4842.67     4771.36    298.77 o 
  -1   1  15      391.98      466.10    174.96 o 
   0   1  15    15111.23    15695.52   1186.08 o 
   1   1  15    16793.72    16666.75    779.00 o 
   2   1  15      386.99       94.51    157.66 o 
   3   1  15     1053.84      978.66    218.43 o 
   4   1  15      521.90      188.58    190.96 o 
   5   1  15     6427.82     6599.85    491.63 o 
   6   1  15    22082.72    20717.56    841.82 o 
   7   1  15     5106.76     7323.03    538.85 o 
   8   1  15     2827.04     2852.88    386.82 o 
 -13   2  15     1509.52     2049.44    856.67 o 
 -12   2  15      286.64      484.60    448.59 o 
 -11   2  15      258.92      -13.55    325.89 o 
 -10   2  15      385.09      381.54    390.19 o 
  -9   2  15      931.58      873.61    312.71 o 
  -8   2  15     2357.58     3278.71    347.10 o 
  -7   2  15     2329.93     2101.33    329.18 o 
  -6   2  15     1830.21     1736.75    304.25 o 
  -5   2  15    11271.81    11887.07    716.99 o 
  -4   2  15     5768.63     7542.17    505.49 o 
  -3   2  15    19681.79    20671.94    721.67 o 
  -2   2  15    17824.73    17896.19    651.96 o 
  -1   2  15      145.67     -100.03    170.62 o 
   0   2  15    13335.21    14348.24    601.39 o 
   1   2  15    21759.62    20881.15    779.20 o 
   2   2  15      272.61      256.95    206.26 o 
   3   2  15    13122.63    13031.76    696.19 o 
   4   2  15       43.90     -118.08    175.51 o 
   5   2  15     2543.38     2396.49    314.55 o 
   6   2  15        1.89       36.30    209.84 o 
   7   2  15      473.30      290.21    246.97 o 
   8   2  15     1386.43     1802.38    331.54 o 
 -13   3  15      175.67     -198.97    361.11 o 
 -12   3  15        6.48      220.26    392.01 o 
 -11   3  15     2047.80     1241.16    374.87 o 
 -10   3  15      594.91     1213.61    347.91 o 
  -9   3  15     1006.46      816.99    300.22 o 
  -8   3  15        4.58     -374.97    374.97 o 
  -7   3  15     4683.80     4233.13    388.55 o 
  -6   3  15      184.80     -135.79    171.66 o 
  -5   3  15    14928.75    15910.58   1201.34 o 
  -4   3  15    26782.21    27226.99   1330.68 o 
  -3   3  15    24869.64    24766.54    904.08 o 
  -2   3  15    10951.33    11093.40    568.55 o 
  -1   3  15      161.57     -164.76    176.04 o 
   0   3  15      810.16      794.86    230.50 o 
   1   3  15     9229.47     8757.28    474.86 o 
   2   3  15     6553.17     6402.05    759.94 o 
   3   3  15     8734.08     9674.69    687.51 o 
   4   3  15     2303.86     3049.07    339.11 o 
   5   3  15     1106.98      481.83    221.40 o 
   6   3  15     1236.00     1058.34    266.47 o 
   7   3  15       32.57     -215.92    253.85 o 
   8   3  15       18.92      -83.40    272.69 o 
 -13   4  15      258.05     -118.78    371.56 o 
 -12   4  15     3686.53     3656.27    541.43 o 
 -11   4  15       79.72      572.32    359.13 o 
 -10   4  15     7246.14     9408.66    697.05 o 
  -9   4  15     8748.05     8802.78    933.06 o 
  -8   4  15      275.67      -13.91    265.54 o 
  -7   4  15      712.80      -52.26    387.93 o 
  -6   4  15      420.52      381.63    292.16 o 
  -5   4  15    16027.36    16587.56    803.10 o 
  -4   4  15    19655.35    20875.29    735.24 o 
  -3   4  15     4304.95     3754.90    353.85 o 
  -2   4  15     1875.92     1250.59    307.36 o 
  -1   4  15     4695.70     4645.81    539.92 o 
   0   4  15      263.91       48.54    170.56 o 
   1   4  15       96.31       10.46    156.58 o 
   2   4  15     5253.55     6655.95    450.16 o 
   3   4  15    11315.73    11135.77    676.53 o 
   4   4  15     3531.49     3371.28    354.29 o 
   5   4  15     5264.13     5247.22    742.84 o 
   6   4  15     4331.49     3737.57    386.16 o 
   7   4  15     1933.77     1300.52    368.86 o 
   8   4  15       56.17       85.92    259.70 o 
 -12   5  15      108.42      644.23    393.66 o 
 -11   5  15     3468.18     3855.10    541.48 o 
 -10   5  15    13133.01    16986.99   1186.94 o 
  -9   5  15     2423.97     2538.77    413.13 o 
  -8   5  15       85.07     -211.20    211.20 o 
  -7   5  15      258.88     -207.83    211.83 o 
  -6   5  15      423.86      345.23    241.22 o 
  -5   5  15     2259.39     2387.90    290.77 o 
  -4   5  15      211.38      120.01    231.00 o 
  -3   5  15     1562.21     1631.97    241.33 o 
  -2   5  15        2.01      -92.08    175.40 o 
  -1   5  15       58.92      198.87    188.49 o 
   0   5  15     1012.53      844.01    307.09 o 
   1   5  15      690.35      438.39    236.95 o 
   2   5  15       40.89      -47.62    220.86 o 
   3   5  15     4077.83     4386.34    457.93 o 
   4   5  15     9461.99    10545.51    562.41 o 
   5   5  15        0.64      361.51    214.38 o 
   6   5  15        1.10      359.90    234.12 o 
   7   5  15     2141.97     1343.28    317.23 o 
   8   5  15     6042.93     5770.75    508.70 o 
 -12   6  15     2168.95     2426.16    500.55 o 
 -11   6  15        8.11      -58.40    349.77 o 
 -10   6  15     5283.97     6989.60    649.28 o 
  -9   6  15     1036.26      669.85    278.02 o 
  -8   6  15      728.63      593.73    270.74 o 
  -7   6  15      266.66      325.48    250.25 o 
  -6   6  15     5425.96     5471.08    519.14 o 
  -5   6  15      320.96      227.03    226.33 o 
  -4   6  15      113.63       50.42    184.28 o 
  -3   6  15     1040.79     1395.66    257.14 o 
  -2   6  15     5835.64     6073.22    443.46 o 
  -1   6  15     5800.68     7288.37    602.99 o 
   0   6  15       17.49      -43.73    203.50 o 
   1   6  15        0.52     -177.44    177.44 o 
   2   6  15       78.28     -175.61    188.59 o 
   3   6  15      382.22      369.90    236.30 o 
   4   6  15    13510.62    11219.17    653.40 o 
   5   6  15     6020.84     5461.48    500.00 o 
   6   6  15     1095.02      777.24    293.63 o 
   7   6  15     2273.29     1481.34    321.03 o 
 -12   7  15      706.22     1236.53    447.33 o 
 -11   7  15      767.24     1586.48    454.18 o 
 -10   7  15      192.09      786.85    320.16 o 
  -9   7  15     3650.97     3925.35    446.19 o 
  -8   7  15     1153.05      984.35    340.82 o 
  -7   7  15     7123.31     6587.88    747.49 o 
  -6   7  15     5010.83     4799.13    545.33 o 
  -5   7  15       92.52        2.05    239.96 o 
  -4   7  15      474.51       53.46    224.15 o 
  -3   7  15      259.94      290.73    200.68 o 
  -2   7  15     6783.52     5928.17    446.12 o 
  -1   7  15    31470.60    33703.76   2049.36 o 
   0   7  15     5994.43     6931.63    488.79 o 
   1   7  15      164.46      116.50    307.67 o 
   2   7  15     1674.57     1012.61    289.47 o 
   3   7  15       51.41     -158.31    269.97 o 
   4   7  15      138.15     -171.88    243.13 o 
   5   7  15      257.13     -196.91    196.91 o 
   6   7  15      301.86      197.15    250.92 o 
   7   7  15        1.80     -231.73    231.73 o 
 -11   8  15     1254.85     1335.28    610.39 o 
 -10   8  15      234.23      490.26    323.10 o 
  -9   8  15      692.42      260.48    296.28 o 
  -8   8  15     1944.20     1222.09    335.75 o 
  -7   8  15     9357.74     9278.74   1283.11 o 
  -6   8  15     3050.25     2960.06    395.46 o 
  -5   8  15     2693.76     1998.77    347.69 o 
  -4   8  15       69.23     -273.87    273.87 o 
  -3   8  15      157.91     -243.76    243.76 o 
  -2   8  15     1065.82     1793.70    334.66 o 
  -1   8  15      582.94     1381.79    259.90 o 
   0   8  15       44.35      391.87    225.27 o 
   1   8  15       55.80       73.23    219.43 o 
   2   8  15        0.69       11.02    222.24 o 
   3   8  15      103.66      235.29    245.26 o 
   4   8  15      859.13     1182.28    402.06 o 
   5   8  15     3291.10     3081.60    440.13 o 
   6   8  15      222.50      480.54    271.08 o 
   7   8  15      627.31      752.56    293.28 o 
 -11   9  15      758.95      500.94    377.55 o 
 -10   9  15       23.20     -322.26    322.26 o 
  -9   9  15      660.14      776.84    329.81 o 
  -8   9  15      879.96     1300.06    342.62 o 
  -7   9  15     1528.55     1561.67    346.83 o 
  -6   9  15     2100.14     3271.08    413.25 o 
  -5   9  15     2096.55     1683.06    341.10 o 
  -4   9  15      180.15      -64.73    374.53 o 
  -3   9  15      774.31      564.01    347.18 o 
  -2   9  15     1953.32     1634.88    368.21 o 
  -1   9  15        8.19      142.72    218.87 o 
   0   9  15      566.33      655.80    312.96 o 
   1   9  15     4124.85     3744.26    400.38 o 
   2   9  15       45.18      -97.74    249.20 o 
   3   9  15       60.40      -58.43    255.21 o 
   4   9  15       12.83      189.41    340.36 o 
   5   9  15     2061.55     1510.80    354.45 o 
   6   9  15       75.15     -291.76    291.76 o 
 -10  10  15       76.28      103.57    359.39 o 
  -9  10  15      562.35      234.84    327.07 o 
  -8  10  15        9.54     -128.08    276.14 o 
  -7  10  15      720.24      321.74    426.09 o 
  -6  10  15      288.56       82.14    268.03 o 
  -5  10  15      117.25      -67.26    262.80 o 
  -4  10  15      151.46     -308.06    308.06 o 
  -3  10  15      693.30      -47.43    319.40 o 
  -2  10  15      166.07     -188.77    299.43 o 
  -1  10  15     1322.15     1485.37    381.71 o 
   0  10  15        2.40      556.81    317.01 o 
   1  10  15     1844.87     1406.43    403.16 o 
   2  10  15     2387.03     2147.73    405.46 o 
   3  10  15     2425.48     2482.56    425.10 o 
   4  10  15      580.91      187.41    387.39 o 
   5  10  15     1634.13     1485.20    551.98 o 
  -9  11  15       16.34     -283.37    344.86 o 
  -8  11  15      804.82      664.61    329.36 o 
  -7  11  15      394.11       15.30    280.84 o 
  -6  11  15        5.96     -254.97    277.84 o 
  -5  11  15     1651.57     1757.73    420.50 o 
  -4  11  15      476.16      144.82    338.29 o 
  -3  11  15     1351.13     1675.36    411.10 o 
  -2  11  15     1942.73     1910.82    454.69 o 
  -1  11  15      385.20      225.90    332.89 o 
   0  11  15      364.01      430.84    483.78 o 
   1  11  15     1290.90     1402.54    406.86 o 
   2  11  15       97.20       71.94    372.34 o 
   3  11  15       49.14      170.90    301.03 o 
   4  11  15     1650.75     1804.97    806.45 o 
   5  11  15      106.98     -147.30    410.02 o 
  -8  12  15      180.49      474.44    337.79 o 
  -7  12  15       12.78     -311.82    311.82 o 
  -6  12  15        1.71     -407.54    407.54 o 
  -5  12  15      847.44      580.73    325.69 o 
  -4  12  15        9.09      509.25    365.27 o 
  -3  12  15     1492.46     2089.70    548.05 o 
  -2  12  15        2.03      -47.36    661.95 o 
  -1  12  15        1.21     -333.97    349.71 o 
   0  12  15      158.92      146.77    370.20 o 
   1  12  15      175.93      271.88    367.49 o 
   2  12  15        6.62      351.86    424.68 o 
   3  12  15      768.68      407.22    619.94 o 
   4  12  15        4.08      334.12    426.15 o 
  -7  13  15      179.24     -142.53    361.28 o 
  -6  13  15      571.68      338.45    345.02 o 
  -5  13  15     1192.00     1560.50    396.15 o 
  -4  13  15       11.08       15.85    353.89 o 
  -3  13  15      130.72     -263.86    738.67 o 
  -2  13  15      340.78     -396.00    396.00 o 
  -1  13  15        0.27      -54.00    379.89 o 
   0  13  15       25.61     -222.89    557.57 o 
   1  13  15      388.15      801.51    402.05 o 
   2  13  15       97.16       -1.21    379.19 o 
  -5  14  15      146.65      395.81    419.55 o 
  -4  14  15       15.27     -440.64    597.05 o 
  -3  14  15      562.05       -6.14    488.53 o 
  -2  14  15      551.64      -92.74    530.19 o 
  -1  14  15       38.55     -377.31    377.31 o 
   0  14  15      173.12       79.91    400.14 o 
   1  14  15      512.07     1180.56    449.90 o 
 -12   0  16     2775.55     1095.62    782.49 o 
 -11   0  16     1218.46     2396.70    766.08 o 
 -10   0  16     2693.71     2723.02    749.01 o 
  -9   0  16     8064.74     8071.26    767.90 o 
  -8   0  16    49105.66    46655.19   2221.64 o 
  -7   0  16    13884.49    12961.72    900.02 o 
  -6   0  16     2547.47     2471.97    434.22 o 
  -5   0  16      474.75      727.51    303.00 o 
  -4   0  16     1426.25     1121.57    364.51 o 
  -3   0  16     1959.70     1484.93    418.85 o 
  -2   0  16     2123.56     1539.93    311.16 o 
  -1   0  16     2651.61     3836.11   1036.21 o 
   0   0  16     2131.66     1094.96    500.22 o 
   1   0  16     6815.50     6080.22    598.84 o 
   2   0  16     5578.93     4844.16    820.56 o 
   3   0  16     2131.27     1716.74    383.39 o 
   4   0  16      163.24      230.88    321.82 o 
   5   0  16     1942.48     2346.59    471.59 o 
   6   0  16    20943.97    19681.40   1165.24 o 
   7   0  16     5560.59     6082.37    723.82 o 
 -12   1  16       49.94     -557.33    557.33 o 
 -11   1  16      313.32      443.60    394.78 o 
 -10   1  16      298.95      829.18    393.90 o 
  -9   1  16     1136.21     1294.11    357.78 o 
  -8   1  16     2184.23     3851.03    444.40 o 
  -7   1  16     1285.50     1119.44    284.02 o 
  -6   1  16      149.04     -187.70    187.70 o 
  -5   1  16     2362.78     2625.49    307.73 o 
  -4   1  16     2193.81     1744.71    284.42 o 
  -3   1  16    10255.67    10689.37    489.74 o 
  -2   1  16     7324.60     8902.50    493.95 o 
  -1   1  16      143.08       -4.02    186.75 o 
   0   1  16     4772.51     5476.24    470.70 o 
   1   1  16     7296.66     6657.38    522.16 o 
   2   1  16        8.93     -158.08    158.08 o 
   3   1  16      293.40      -25.87    182.34 o 
   4   1  16        2.23       -8.42    199.98 o 
   5   1  16      225.41      195.55    228.52 o 
   6   1  16      596.95      949.46    277.16 o 
   7   1  16      123.79       33.93    224.27 o 
 -12   2  16      567.93      -90.59    532.38 o 
 -11   2  16       27.61      615.84    381.45 o 
 -10   2  16      385.64      705.78    404.05 o 
  -9   2  16      828.55      721.70    365.92 o 
  -8   2  16     3854.54     3756.38    445.05 o 
  -7   2  16        9.64     -234.46    464.47 o 
  -6   2  16      285.15      -90.68    227.02 o 
  -5   2  16     3790.25     3964.41    412.87 o 
  -4   2  16     6390.25     6324.67    399.22 o 
  -3   2  16    14694.35    16647.41    640.81 o 
  -2   2  16    15165.79    14087.58    686.75 o 
  -1   2  16      278.57      348.58    311.00 o 
   0   2  16     4136.49     4191.50    416.90 o 
   1   2  16     9870.42     8527.07    571.17 o 
   2   2  16     1576.72     1004.59    241.16 o 
   3   2  16     1415.11     1748.90    273.67 o 
   4   2  16       37.39     -170.16    248.15 o 
   5   2  16      674.01      697.41    243.24 o 
   6   2  16      609.59      602.42    253.94 o 
   7   2  16       36.32      354.13    260.48 o 
 -12   3  16     2660.80     3509.02    530.95 o 
 -11   3  16       80.79      618.81    332.59 o 
 -10   3  16        0.47      521.88    489.40 o 
  -9   3  16       30.25     -262.97    262.97 o 
  -8   3  16      141.86     -265.62    265.62 o 
  -7   3  16     2101.36     1700.69    485.83 o 
  -6   3  16        0.50     -208.36    208.36 o 
  -5   3  16     9734.86    10428.45    613.14 o 
  -4   3  16      267.05      813.92    246.11 o 
  -3   3  16     9331.71    11062.78    681.07 o 
  -2   3  16     5276.62     5424.02    499.83 o 
  -1   3  16      224.81      138.11    227.24 o 
   0   3  16     5712.49     5205.64    470.16 o 
   1   3  16     1273.50     1452.97    254.69 o 
   2   3  16    10100.54    10147.18    639.31 o 
   3   3  16    18249.11    15377.84    758.48 o 
   4   3  16      533.95      122.44    217.16 o 
   5   3  16      802.23      404.02    341.58 o 
   6   3  16      924.32      605.41    243.98 o 
   7   3  16      588.94      623.17    298.43 o 
 -12   4  16     2250.76     3037.82    730.83 o 
 -11   4  16     8354.63     7252.72    666.35 o 
 -10   4  16     5348.13     5930.82    730.21 o 
  -9   4  16      946.09      940.51    342.18 o 
  -8   4  16      538.54       65.33    294.74 o 
  -7   4  16      185.66     -234.47    406.34 o 
  -6   4  16     2377.82     2942.61    304.39 o 
  -5   4  16     3985.61     4225.98    379.39 o 
  -4   4  16     2595.89     2268.21    282.24 o 
  -3   4  16     2558.79     2443.16    381.60 o 
  -2   4  16       70.85      -68.14    202.35 o 
  -1   4  16     1409.99     1297.18    252.26 o 
   0   4  16     2380.15     2510.00    353.39 o 
   1   4  16      121.22      -15.18    211.00 o 
   2   4  16     3559.70     3691.59    416.14 o 
   3   4  16     5307.38     5304.26    632.46 o 
   4   4  16       99.59      436.07    224.68 o 
   5   4  16     1028.80     1152.50    373.13 o 
   6   4  16      282.37      220.63    234.57 o 
   7   4  16     1413.04     1195.92    308.16 o 
 -12   5  16     9008.31     9067.71    774.03 o 
 -11   5  16      742.26     2970.44    829.65 o 
 -10   5  16      944.69     1410.77    372.55 o 
  -9   5  16     1333.88     1280.06    373.04 o 
  -8   5  16      296.60      435.65    316.84 o 
  -7   5  16     7434.70     6173.68    504.88 o 
  -6   5  16    18198.45    19196.30    991.13 o 
  -5   5  16      820.44      900.37    250.89 o 
  -4   5  16      611.30      570.37    246.88 o 
  -3   5  16      577.73      375.64    220.21 o 
  -2   5  16       17.86     -121.78    178.16 o 
  -1   5  16      373.06      330.24    196.31 o 
   0   5  16     2890.86     4270.44    653.00 o 
   1   5  16      168.00      142.65    197.87 o 
   2   5  16     2395.55     2434.47    395.71 o 
   3   5  16     3636.68     3805.65    446.94 o 
   4   5  16     2620.80     2614.65    336.98 o 
   5   5  16     2920.83     3619.84    490.38 o 
   6   5  16     1117.33      348.80    262.93 o 
   7   5  16     3094.75     2024.68    356.12 o 
 -11   6  16      571.78      886.20    384.56 o 
 -10   6  16      196.43      456.83    334.50 o 
  -9   6  16       31.24      -35.00    296.86 o 
  -8   6  16     1545.44     1520.48    323.44 o 
  -7   6  16     2748.15     3178.77    388.17 o 
  -6   6  16    12838.78    14761.35    931.49 o 
  -5   6  16      451.83      511.08    283.93 o 
  -4   6  16     1439.10     1453.33    293.45 o 
  -3   6  16     2488.78     2835.05    336.61 o 
  -2   6  16      204.29     -211.01    211.01 o 
  -1   6  16     8523.98     8695.35    528.93 o 
   0   6  16     1759.26     1964.68    328.09 o 
   1   6  16      919.00      704.86    272.64 o 
   2   6  16      211.68      487.33    259.90 o 
   3   6  16        9.07      208.45    434.57 o 
   4   6  16       14.27       81.10    213.47 o 
   5   6  16      144.19     -157.39    216.49 o 
   6   6  16       33.43     -219.64    235.29 o 
 -11   7  16      131.39     -245.05    372.53 o 
 -10   7  16       13.92     -269.08    328.91 o 
  -9   7  16      306.85      564.58    301.57 o 
  -8   7  16       59.09      -21.98    254.42 o 
  -7   7  16      118.53      485.18    281.81 o 
  -6   7  16    10384.17     9787.04    725.22 o 
  -5   7  16     1910.16     1485.14    383.05 o 
  -4   7  16      244.68      -64.90    290.58 o 
  -3   7  16     1044.36     1020.16    326.68 o 
  -2   7  16     1873.60     1749.97    458.31 o 
  -1   7  16     4428.44     4118.37    396.82 o 
   0   7  16    13239.08    14692.14   1016.86 o 
   1   7  16      493.61      232.11    241.12 o 
   2   7  16     1118.02      527.89    274.01 o 
   3   7  16     1241.69      914.87    642.99 o 
   4   7  16      112.08      -10.82    260.18 o 
   5   7  16      461.38       48.15    255.92 o 
   6   7  16     1397.35     1110.77    454.14 o 
 -10   8  16       56.40       42.08    444.98 o 
  -9   8  16      381.35      379.21    306.42 o 
  -8   8  16      340.63      188.25    345.84 o 
  -7   8  16     1214.10     1424.43    337.22 o 
  -6   8  16     1325.00     1293.86    326.23 o 
  -5   8  16      191.55      417.33    379.10 o 
  -4   8  16      209.27     -263.88    303.00 o 
  -3   8  16      161.48      126.95    292.31 o 
  -2   8  16     1363.18      816.93   1036.29 o 
  -1   8  16     6898.65     8181.71    560.40 o 
   0   8  16      810.46     1412.47    295.17 o 
   1   8  16     1115.81      529.35    279.26 o 
   2   8  16       21.65      -58.17    245.37 o 
   3   8  16       72.40     -193.26    241.42 o 
   4   8  16      750.72     1203.74    437.08 o 
   5   8  16     2167.27     2625.48    404.62 o 
   6   8  16      368.33       15.39    305.59 o 
 -10   9  16      853.15      378.72    353.57 o 
  -9   9  16     3008.89     2330.88    427.80 o 
  -8   9  16      653.13      255.32    306.86 o 
  -7   9  16     1515.55     1772.33    366.42 o 
  -6   9  16       55.94       -6.03    259.72 o 
  -5   9  16       12.27       99.96    331.44 o 
  -4   9  16      226.59     -277.37    350.22 o 
  -3   9  16      179.07       -1.11    321.74 o 
  -2   9  16     1316.10     1228.91    510.90 o 
  -1   9  16     3550.89     3312.95    484.97 o 
   0   9  16     5825.06     5960.40    498.85 o 
   1   9  16      344.00     -203.46    259.60 o 
   2   9  16       79.64       16.04    272.43 o 
   3   9  16     3956.84     3546.52    474.72 o 
   4   9  16     6330.24     5170.49    695.18 o 
   5   9  16     5091.75     4458.15    524.27 o 
  -9  10  16      655.15      854.11    376.28 o 
  -8  10  16       68.39      440.95    354.27 o 
  -7  10  16        0.64     -115.07    337.94 o 
  -6  10  16     1126.25      913.25    369.02 o 
  -5  10  16       20.14      229.41    284.10 o 
  -4  10  16     1178.34     1104.17    426.81 o 
  -3  10  16      644.74      113.55    348.22 o 
  -2  10  16     2696.77     2231.14    790.22 o 
  -1  10  16     1201.38      671.40    342.81 o 
   0  10  16     2254.33     2161.75    422.75 o 
   1  10  16     3308.26     2957.18    440.13 o 
   2  10  16      281.00      224.45    296.78 o 
   3  10  16      138.78      231.12    340.04 o 
   4  10  16     1034.50     1101.68    486.51 o 
  -8  11  16      162.43        9.15    319.56 o 
  -7  11  16        1.14      249.26    310.95 o 
  -6  11  16      508.30     -285.54    285.54 o 
  -5  11  16     5756.17     5310.74   1279.91 o 
  -4  11  16     5830.05     7182.25    722.35 o 
  -3  11  16     2138.78     2047.91    457.86 o 
  -2  11  16        2.91     -285.19    357.97 o 
  -1  11  16       84.88      195.27    347.30 o 
   0  11  16        0.96     -510.67    510.67 o 
   1  11  16     1467.79     1036.71    492.18 o 
   2  11  16       98.98       45.49    311.13 o 
   3  11  16      259.31      285.55    336.76 o 
  -7  12  16      396.94      183.66    339.08 o 
  -6  12  16      601.94       75.46    336.33 o 
  -5  12  16       99.11      366.18    392.38 o 
  -4  12  16     1146.93     2317.10    461.42 o 
  -3  12  16      191.14      586.45    466.21 o 
  -2  12  16       67.61      -44.54    385.29 o 
  -1  12  16     1039.74       96.70    377.42 o 
   0  12  16     2337.01      770.44    481.41 o 
   1  12  16      825.69      188.25    494.39 o 
   2  12  16      169.46      340.26    465.26 o 
  -6  13  16     1528.00     1326.85    416.04 o 
  -5  13  16       10.80     -272.21    382.05 o 
  -4  13  16      348.73       60.08    393.61 o 
  -3  13  16      278.92      -78.40    723.41 o 
  -2  13  16       45.59     -405.09    405.09 o 
  -1  13  16      191.05       61.59    419.47 o 
   0  13  16       13.08      119.21    464.74 o 
   1  13  16     5929.12     4630.87    633.39 o 
 -12   1  17      623.41      194.63    471.99 o 
 -11   1  17     1662.28     1552.13    489.65 o 
 -10   1  17     1651.00     2380.01    420.54 o 
  -9   1  17     1705.42     1801.46    367.67 o 
  -8   1  17     4809.40     5361.72    457.06 o 
  -7   1  17       44.85     -183.01    393.22 o 
  -6   1  17      916.86     1153.91    255.08 o 
  -5   1  17     2738.82     2973.52    334.12 o 
  -4   1  17      164.81      473.44    220.99 o 
  -3   1  17      270.69      850.64    275.04 o 
  -2   1  17        2.15      328.51    259.07 o 
  -1   1  17     3234.20     3366.75    870.13 o 
   0   1  17      173.72       95.75    264.45 o 
   1   1  17      121.97      120.88    246.40 o 
   2   1  17     1741.12     1295.53    251.13 o 
   3   1  17     1166.61      891.97    238.69 o 
   4   1  17        8.91      -45.04    232.40 o 
   5   1  17      479.81      545.88    267.25 o 
   6   1  17      417.98      205.78    248.89 o 
   7   1  17      166.12      488.75    279.99 o 
 -12   2  17       33.50     -361.70    578.33 o 
 -11   2  17      210.63      413.30    399.32 o 
 -10   2  17        1.43     -331.10    331.10 o 
  -9   2  17     2351.72     2670.52    686.32 o 
  -8   2  17     2024.57     1391.41    350.61 o 
  -7   2  17     1210.71     1158.93    316.10 o 
  -6   2  17      972.62      764.62    247.47 o 
  -5   2  17     2020.37     2603.87    314.17 o 
  -4   2  17      587.61     1098.61    253.10 o 
  -3   2  17    11533.71    13650.07    632.84 o 
  -2   2  17      930.44     1058.13    384.77 o 
  -1   2  17       38.49      460.78    322.92 o 
   0   2  17       95.78     -210.45    210.45 o 
   1   2  17     2007.18     3045.15    390.61 o 
   2   2  17      493.15      482.29    231.74 o 
   3   2  17     1599.84     1249.60    274.49 o 
   4   2  17     1393.61     1433.44    287.24 o 
   5   2  17        8.00     -211.70    211.70 o 
   6   2  17      146.72     -139.50    245.88 o 
 -12   3  17      180.15      942.43    640.04 o 
 -11   3  17      428.44     -177.95    411.92 o 
 -10   3  17      100.50      117.28    389.14 o 
  -9   3  17      255.95     -243.58    341.10 o 
  -8   3  17      487.66     -501.86    501.86 o 
  -7   3  17     1325.83     1257.09    329.21 o 
  -6   3  17      811.58      490.39    287.55 o 
  -5   3  17      137.27      104.09    264.21 o 
  -4   3  17      664.10      326.57    206.69 o 
  -3   3  17     3020.37     3356.37    365.76 o 
  -2   3  17     1214.38     1069.03    315.90 o 
  -1   3  17      136.47       75.81    211.68 o 
   0   3  17      298.67       71.81    250.60 o 
   1   3  17       18.88      113.74    204.88 o 
   2   3  17      481.63      609.04    263.15 o 
   3   3  17      836.54     1446.92    286.68 o 
   4   3  17       54.91      123.03    218.68 o 
   5   3  17     4223.62     3728.45    405.56 o 
   6   3  17      300.33       19.66    285.67 o 
 -11   4  17     2871.42     2829.47    475.03 o 
 -10   4  17        3.48      110.48    325.95 o 
  -9   4  17       11.55     -288.21    288.21 o 
  -8   4  17      596.74      310.71    308.41 o 
  -7   4  17      680.28       82.64    281.35 o 
  -6   4  17     3912.56     4098.59    397.00 o 
  -5   4  17      540.78      716.18    537.67 o 
  -4   4  17      122.18     -136.68    326.66 o 
  -3   4  17     1012.77     1009.63    315.90 o 
  -2   4  17      681.00      624.32    240.81 o 
  -1   4  17      164.22      314.38    245.53 o 
   0   4  17     2844.99     3149.58    452.75 o 
   1   4  17       27.38      159.98    220.53 o 
   2   4  17    10166.99     8941.43    800.17 o 
   3   4  17    11496.90    10526.96    669.92 o 
   4   4  17        6.59     -210.93    210.93 o 
   5   4  17       45.13     -217.67    217.67 o 
   6   4  17      312.04       74.13    243.97 o 
 -11   5  17     3665.69     4150.44    548.71 o 
 -10   5  17      456.17      387.74    341.44 o 
  -9   5  17      421.00      571.72    379.38 o 
  -8   5  17       77.46      183.40    291.44 o 
  -7   5  17     1334.10     1359.37    349.02 o 
  -6   5  17     1707.45     2396.21    358.25 o 
  -5   5  17       54.83      -30.03    257.83 o 
  -4   5  17     3368.06     3198.01    461.37 o 
  -3   5  17     3766.14     3919.62    525.11 o 
  -2   5  17     1007.27      975.69    261.64 o 
  -1   5  17      628.72      436.11    242.80 o 
   0   5  17      256.03      429.76    249.43 o 
   1   5  17      847.91     1423.49    319.32 o 
   2   5  17        7.11      -66.87    300.74 o 
   3   5  17      103.94      338.70    273.85 o 
   4   5  17     1138.98     1417.86    288.05 o 
   5   5  17       29.68      493.67    246.60 o 
   6   5  17     1017.11      586.16    279.67 o 
 -11   6  17      314.53     1189.94    408.22 o 
 -10   6  17      294.80      850.90    379.26 o 
  -9   6  17        2.88       40.37    321.21 o 
  -8   6  17        3.21     -119.89    309.32 o 
  -7   6  17     8283.77     7389.81    552.42 o 
  -6   6  17    19014.68    20974.43   2073.93 o 
  -5   6  17     3759.72     4281.33    492.23 o 
  -4   6  17      455.12      255.98    312.25 o 
  -3   6  17     1235.13     1263.95    289.52 o 
  -2   6  17     1601.62     1392.27    287.65 o 
  -1   6  17     5867.85     7643.19    990.59 o 
   0   6  17     3638.91     4503.81    476.52 o 
   1   6  17     2529.75     2455.83    628.65 o 
   2   6  17      241.06      321.98    272.45 o 
   3   6  17      635.65      480.75    369.15 o 
   4   6  17      321.90      531.74    341.64 o 
   5   6  17      356.90      585.78    306.94 o 
 -10   7  17      217.19      175.44    366.98 o 
  -9   7  17     1085.21     1869.62    432.30 o 
  -8   7  17      223.27      315.41    301.54 o 
  -7   7  17       42.39      432.55    394.62 o 
  -6   7  17      120.07     1074.18    306.04 o 
  -5   7  17     1516.33      633.08    334.68 o 
  -4   7  17       63.69     -134.10    300.25 o 
  -3   7  17      341.19      321.02    299.99 o 
  -2   7  17     1115.63      981.00    348.49 o 
  -1   7  17     6456.90     7041.34    518.27 o 
   0   7  17     4311.68     4523.17    490.76 o 
   1   7  17      136.30     -238.49    238.49 o 
   2   7  17        0.30      -31.77    262.00 o 
   3   7  17      266.46      251.64    352.14 o 
   4   7  17       25.32       53.13    292.39 o 
   5   7  17      360.91      118.58    322.04 o 
 -10   8  17     2674.12     2119.68    477.82 o 
  -9   8  17      944.06      447.60    457.35 o 
  -8   8  17      227.92      578.52    303.24 o 
  -7   8  17     1896.29     2169.76    387.45 o 
  -6   8  17      126.54      288.17    272.94 o 
  -5   8  17      269.70      494.43    261.72 o 
  -4   8  17     1034.30      658.12    364.38 o 
  -3   8  17       24.29      -84.46    323.28 o 
  -2   8  17     7042.41     6334.45    716.61 o 
  -1   8  17    11726.97    13543.33    772.80 o 
   0   8  17     1770.44     2370.47    396.83 o 
   1   8  17      189.09     -449.84    503.68 o 
   2   8  17      858.16     1246.37    338.19 o 
   3   8  17     3168.97     2273.86    494.53 o 
   4   8  17     6486.86     4945.71    532.31 o 
  -9   9  17     4711.95     4457.75    508.70 o 
  -8   9  17      211.27      376.48    332.63 o 
  -7   9  17       68.10      382.58    309.40 o 
  -6   9  17      897.18      661.40    304.86 o 
  -5   9  17      362.89      721.74    357.86 o 
  -4   9  17     4588.62     4453.19    670.64 o 
  -3   9  17        8.26     -222.18    304.28 o 
  -2   9  17     1904.84     2511.13    449.32 o 
  -1   9  17      401.47      712.68    336.61 o 
   0   9  17     1704.73     1837.80    384.22 o 
   1   9  17     1900.86     2315.38    396.29 o 
   2   9  17      179.10     -299.33    299.33 o 
   3   9  17       57.61     -201.77    387.87 o 
   4   9  17     4415.15     3827.00    634.35 o 
  -8  10  17      195.84      209.41    345.31 o 
  -7  10  17        6.57     -230.92    303.77 o 
  -6  10  17      335.67     -286.68    286.68 o 
  -5  10  17     4841.21     5810.38    666.10 o 
  -4  10  17     3570.39     4878.80   1185.88 o 
  -3  10  17     1395.32     1456.93    468.74 o 
  -2  10  17      583.99       61.20    477.21 o 
  -1  10  17       46.35      349.90    372.21 o 
   0  10  17       53.11      831.19    438.40 o 
   1  10  17      853.02      953.56    357.18 o 
   2  10  17      502.03      334.00    322.42 o 
   3  10  17       16.17     -376.07    376.07 o 
  -7  11  17       39.75       72.94    393.40 o 
  -6  11  17      201.78     -123.07    376.81 o 
  -5  11  17     1095.40     1346.63    402.45 o 
  -4  11  17     5175.95     6710.37    696.36 o 
  -3  11  17      194.59     -143.02    388.77 o 
  -2  11  17      598.31     -137.73    530.59 o 
  -1  11  17     3395.63     2175.82    486.66 o 
   0  11  17      893.35      260.47    530.90 o 
   1  11  17      186.63      224.38    481.18 o 
   2  11  17      247.49      225.02    337.56 o 
  -6  12  17       20.56     -405.94    405.94 o 
  -5  12  17     2739.73     2332.05    525.89 o 
  -4  12  17     5168.16     4883.98    722.58 o 
  -3  12  17      847.93      383.26    507.02 o 
  -2  12  17      268.14     -389.52    389.52 o 
  -1  12  17     3758.58     3900.47    591.99 o 
   0  12  17       15.47      596.81    586.39 o 
 -11   0  18       86.29      719.47    693.21 o 
 -10   0  18     2318.87     3519.24    875.05 o 
  -9   0  18      577.33     1741.05    487.55 o 
  -8   0  18        0.87      354.81    362.95 o 
  -7   0  18      769.27     1601.39    438.87 o 
  -6   0  18     2230.27     2164.02    440.73 o 
  -5   0  18     1141.93     1117.96    369.28 o 
  -4   0  18    10260.13    10867.23    830.88 o 
  -3   0  18       22.54     -211.38    432.60 o 
  -2   0  18     2869.37     3173.29    731.29 o 
  -1   0  18    10893.20    10843.92   1230.85 o 
   0   0  18     1611.83      705.69    541.57 o 
   1   0  18     3550.32     2449.42    463.85 o 
   2   0  18     2613.83     2317.42    428.77 o 
   3   0  18       12.73     -249.10    249.10 o 
   4   0  18     2341.34     2306.10    525.67 o 
   5   0  18     3618.08     5071.80    667.35 o 
 -11   1  18      264.83      -56.35    496.28 o 
 -10   1  18        1.97      893.58    503.76 o 
  -9   1  18       77.47     -127.50    291.30 o 
  -8   1  18      342.44      208.96    260.13 o 
  -7   1  18      450.48      809.34    267.97 o 
  -6   1  18      603.86      522.21    240.35 o 
  -5   1  18     1470.80     1228.16    263.95 o 
  -4   1  18      220.17      418.95    212.45 o 
  -3   1  18      465.73      268.73    313.24 o 
  -2   1  18      210.29       79.24    319.48 o 
  -1   1  18      195.25       55.36    347.94 o 
   0   1  18      569.51      237.40    314.20 o 
   1   1  18      113.42      320.56    213.69 o 
   2   1  18     1962.80     2201.36    295.28 o 
   3   1  18     2139.01     1928.80    308.03 o 
   4   1  18     1498.81     1934.92    387.44 o 
   5   1  18      695.33      710.16    323.89 o 
 -11   2  18      237.14      219.06    497.26 o 
 -10   2  18     2846.78     2774.91    679.43 o 
  -9   2  18      211.72      175.54    372.95 o 
  -8   2  18     1337.77      992.92    350.20 o 
  -7   2  18     4550.99     5318.89    452.90 o 
  -6   2  18      697.60      289.91    293.99 o 
  -5   2  18     2695.34     2318.72    500.51 o 
  -4   2  18     2788.11     3212.35    412.85 o 
  -3   2  18      681.07      283.42    347.73 o 
  -2   2  18      270.15      246.59    357.91 o 
  -1   2  18      518.04      198.59    344.81 o 
   0   2  18        0.15     -229.08    229.08 o 
   1   2  18      231.61      188.48    294.46 o 
   2   2  18       23.26       99.19    209.48 o 
   3   2  18     1722.24     1647.50    295.82 o 
   4   2  18        1.32      215.86    251.80 o 
   5   2  18     2615.92     2596.38    372.98 o 
 -11   3  18      553.19      495.51    423.33 o 
 -10   3  18      797.82      278.70    402.24 o 
  -9   3  18       36.36       84.82    398.59 o 
  -8   3  18      936.91     1562.57    466.01 o 
  -7   3  18       34.56      528.11    361.84 o 
  -6   3  18      301.28      158.82    270.56 o 
  -5   3  18        0.24      -65.65    219.87 o 
  -4   3  18     1441.41      824.83    313.84 o 
  -3   3  18     1213.29      679.43    311.61 o 
  -2   3  18     2873.86     2312.72    488.39 o 
  -1   3  18       59.93      -94.58    224.34 o 
   0   3  18      991.32     1223.82    312.59 o 
   1   3  18       11.93      196.57    308.39 o 
   2   3  18       30.94      148.55    260.22 o 
   3   3  18     1246.79     1845.06    315.26 o 
   4   3  18        1.53     -227.02    227.02 o 
   5   3  18      150.97      167.22    251.69 o 
 -11   4  18       91.02        0.59    732.34 o 
 -10   4  18      242.35      326.33    425.17 o 
  -9   4  18      622.65      553.77    368.62 o 
  -8   4  18        6.85      575.56    322.98 o 
  -7   4  18      481.65     1072.97    404.99 o 
  -6   4  18        1.38      370.62    355.67 o 
  -5   4  18     1329.81      920.77    441.96 o 
  -4   4  18     2708.01     2190.07    395.41 o 
  -3   4  18      486.84      624.59    314.16 o 
  -2   4  18        3.99      263.10    280.01 o 
  -1   4  18     1222.45      858.32    291.88 o 
   0   4  18     2436.88     2632.09    387.30 o 
   1   4  18      855.21      828.27    486.35 o 
   2   4  18      264.49      261.21    342.23 o 
   3   4  18      248.15      518.76    278.33 o 
   4   4  18       45.43      -27.49    232.37 o 
   5   4  18       10.22     -188.64    234.15 o 
 -10   5  18     1110.35     1710.32    746.78 o 
  -9   5  18      187.91      193.78    326.81 o 
  -8   5  18     4706.05     5099.98    891.69 o 
  -7   5  18      181.74      366.59    312.94 o 
  -6   5  18     2446.66     2657.14    406.26 o 
  -5   5  18      483.63      710.97    407.31 o 
  -4   5  18        3.63      141.49    308.66 o 
  -3   5  18      216.47      -36.18    234.92 o 
  -2   5  18      593.77      604.97    285.86 o 
  -1   5  18      386.48      458.06    270.45 o 
   0   5  18        2.02     -130.21    311.99 o 
   1   5  18     2815.03     3427.29    448.82 o 
   2   5  18       32.25      365.73    330.26 o 
   3   5  18     2661.20     2209.86    384.10 o 
   4   5  18      321.50      326.35    278.60 o 
   5   5  18      227.99     -210.08    272.54 o 
 -10   6  18      471.70      602.52    374.35 o 
  -9   6  18     1721.55     1964.68    429.54 o 
  -8   6  18        0.18     -128.45    333.85 o 
  -7   6  18     2013.51     2180.81    412.22 o 
  -6   6  18      128.14      380.80    276.24 o 
  -5   6  18       65.12      -81.57    419.47 o 
  -4   6  18        8.16      -98.08    306.98 o 
  -3   6  18     2502.38     2652.39    408.94 o 
  -2   6  18      323.68      379.22    244.38 o 
  -1   6  18      342.21      541.26    271.66 o 
   0   6  18       19.11      181.44    283.29 o 
   1   6  18     3177.53     2780.47    421.54 o 
   2   6  18       61.33     -196.74    317.76 o 
   3   6  18     1942.82     2174.69    508.61 o 
   4   6  18      614.14      630.12    304.75 o 
  -9   7  18      145.66      101.31    353.30 o 
  -8   7  18      344.28      461.25    410.44 o 
  -7   7  18     1840.65     2408.70    389.21 o 
  -6   7  18     3483.08     3842.59    444.90 o 
  -5   7  18     2136.48     1877.02    823.85 o 
  -4   7  18     1601.26      716.65    565.33 o 
  -3   7  18        7.14      -95.77    302.39 o 
  -2   7  18     1617.11     1923.68    329.27 o 
  -1   7  18    11054.63    12143.85    807.18 o 
   0   7  18       31.15      413.01    300.00 o 
   1   7  18    10996.89    11393.10   1462.08 o 
   2   7  18     1669.72     2249.63    422.65 o 
   3   7  18      184.02     -113.88    349.41 o 
   4   7  18      204.08     -222.73    278.36 o 
  -9   8  18      527.73      821.26    424.88 o 
  -8   8  18       97.64      203.22    368.27 o 
  -7   8  18      453.20      530.41    318.55 o 
  -6   8  18      886.35     1275.13    338.48 o 
  -5   8  18     1860.64     1914.84    411.86 o 
  -4   8  18     5244.37     5770.25    933.32 o 
  -3   8  18        1.42     -255.64    304.81 o 
  -2   8  18      288.66      604.57    342.61 o 
  -1   8  18      341.18      359.42    463.48 o 
   0   8  18      673.09      289.13    404.99 o 
   1   8  18     1095.13     1134.62    332.87 o 
   2   8  18      977.40     1197.61    376.66 o 
   3   8  18       36.86      570.92    415.71 o 
  -8   9  18      414.50      866.58    360.54 o 
  -7   9  18       43.33      621.54    336.39 o 
  -6   9  18      125.39     -338.88    338.88 o 
  -5   9  18     1936.08     2162.97    439.67 o 
  -4   9  18     1671.63     2182.26    791.35 o 
  -3   9  18      837.32      613.78    370.21 o 
  -2   9  18        2.70     -342.13    342.13 o 
  -1   9  18      669.26      641.69    463.13 o 
   0   9  18      246.74      -56.10    285.03 o 
   1   9  18      399.75      813.04    339.54 o 
   2   9  18       22.50     -297.05    297.05 o 
  -7  10  18      569.71      264.81    329.51 o 
  -6  10  18       42.18       25.69    366.86 o 
  -5  10  18     2546.93     2547.35    474.82 o 
  -4  10  18     6797.33     6716.96   1267.61 o 
  -3  10  18      110.20     -326.29    371.20 o 
  -2  10  18      380.96     -180.90    344.23 o 
  -1  10  18       24.60       63.72    400.44 o 
   0  10  18       10.47     -285.71    604.92 o 
   1  10  18     1006.99     1028.09    508.76 o 
  -5  11  18     3920.50     4097.22    656.73 o 
  -4  11  18     4670.09     5222.86    770.97 o 
  -3  11  18      433.57      -78.96    449.99 o 
  -2  11  18      763.13      338.64    384.49 o 
  -1  11  18     4228.21     5260.77    653.56 o 
   0  11  18      391.69     1105.66    712.25 o 
 -10   1  19       25.68      335.85    359.17 o 
  -9   1  19      766.11      781.21    368.56 o 
  -8   1  19     1089.36     1234.86    306.52 o 
  -7   1  19       47.76      217.93    261.12 o 
  -6   1  19     2970.08     3509.35    376.20 o 
  -5   1  19      791.64     1088.65    260.86 o 
  -4   1  19     3161.26     2961.21    491.91 o 
  -3   1  19      121.02      -90.18    331.84 o 
  -2   1  19       66.90      640.70    550.76 o 
  -1   1  19      442.67      583.59    514.00 o 
   0   1  19      205.28      122.58    307.12 o 
   1   1  19      185.50      194.04    229.64 o 
   2   1  19        0.32      313.97    216.97 o 
   3   1  19     4083.32     3697.75    398.11 o 
   4   1  19       21.91      -51.18    316.37 o 
 -10   2  19       73.29     -316.51    316.51 o 
  -9   2  19        1.30     -271.81    304.06 o 
  -8   2  19      503.47     1012.41    335.93 o 
  -7   2  19       80.03      202.52    263.29 o 
  -6   2  19      539.55      828.42    274.89 o 
  -5   2  19      451.59      483.29    280.78 o 
  -4   2  19        4.82      245.36    276.37 o 
  -3   2  19     7435.17     7354.04   1219.36 o 
  -2   2  19     2398.83     2435.44    657.76 o 
  -1   2  19     3293.31     3236.33    488.94 o 
   0   2  19     3007.23     3234.97    528.98 o 
   1   2  19      307.99      358.03    329.91 o 
   2   2  19     5483.45     4990.10    513.60 o 
   3   2  19     5933.27     6500.03    516.77 o 
   4   2  19      483.95      420.41    267.17 o 
 -10   3  19      684.85      763.83    458.52 o 
  -9   3  19      102.77      -75.77    379.13 o 
  -8   3  19       60.94      324.78    384.46 o 
  -7   3  19      206.77      426.70    309.90 o 
  -6   3  19      540.48      509.42    277.51 o 
  -5   3  19     2813.26     2857.58    527.92 o 
  -4   3  19     2336.86     3044.92    419.35 o 
  -3   3  19     1712.34     1662.14    624.29 o 
  -2   3  19     3651.81     4227.76    475.65 o 
  -1   3  19      467.52      391.79    258.86 o 
   0   3  19      148.71      230.58    357.54 o 
   1   3  19       65.40      436.00    366.71 o 
   2   3  19       51.26      749.91    308.37 o 
   3   3  19     2940.61     2340.92    392.39 o 
   4   3  19      836.64      828.72    283.67 o 
 -10   4  19     1652.68     1868.17    673.85 o 
  -9   4  19      177.00      390.32    454.59 o 
  -8   4  19     8271.61     7766.29   1500.32 o 
  -7   4  19     4108.36     3470.59    663.34 o 
  -6   4  19      101.69      439.37    401.75 o 
  -5   4  19      589.86     1075.48    338.35 o 
  -4   4  19      157.87      -76.43    337.95 o 
  -3   4  19     9659.26     7729.60    637.37 o 
  -2   4  19     9129.48    10391.13   1011.80 o 
  -1   4  19       20.57       35.83    264.35 o 
   0   4  19       66.74      305.95    265.95 o 
   1   4  19     1138.59     1011.12    552.40 o 
   2   4  19      110.99     -113.87    815.97 o 
   3   4  19      130.75      258.53    305.72 o 
   4   4  19      310.22      194.46    295.62 o 
  -9   5  19     1039.65      839.84    800.35 o 
  -8   5  19     2967.61     3348.52    479.58 o 
  -7   5  19     1528.68     1968.57   1207.54 o 
  -6   5  19      350.18     -205.27    362.46 o 
  -5   5  19      576.74     -223.79    348.32 o 
  -4   5  19      158.75     -244.94    244.94 o 
  -3   5  19       39.46       68.65    294.11 o 
  -2   5  19       55.51       33.55    282.36 o 
  -1   5  19      207.12      249.38    398.13 o 
   0   5  19       28.65     -179.22    276.19 o 
   1   5  19      376.86      839.66    329.44 o 
   2   5  19       69.75     -264.73    592.12 o 
   3   5  19     1068.16     1229.46    358.07 o 
  -9   6  19      242.11      338.46    614.79 o 
  -8   6  19     3753.92     3763.43    510.53 o 
  -7   6  19      506.17       -1.41    328.96 o 
  -6   6  19        0.11     -375.24    375.24 o 
  -5   6  19      191.80      323.84    396.75 o 
  -4   6  19       82.18     -335.57    335.57 o 
  -3   6  19        3.12      -33.34    257.89 o 
  -2   6  19      359.95      443.90    290.34 o 
  -1   6  19      100.64       84.05    300.47 o 
   0   6  19     1172.22      697.14    329.86 o 
   1   6  19    11676.63    11926.50    790.07 o 
   2   6  19      864.31      767.85    418.87 o 
   3   6  19       60.10      -44.69    284.27 o 
  -8   7  19      521.22      -67.22    524.46 o 
  -7   7  19      471.66      201.52    477.64 o 
  -6   7  19      169.66      200.95    342.54 o 
  -5   7  19      719.12     1321.41    468.98 o 
  -4   7  19     3927.25     3852.32    908.16 o 
  -3   7  19        1.85      -84.30    333.84 o 
  -2   7  19     1426.92     1604.98    371.24 o 
  -1   7  19      234.54       63.30    297.97 o 
   0   7  19     3631.55     3766.84    507.48 o 
   1   7  19     5580.15     5538.69    568.97 o 
   2   7  19     3673.98     3898.29    622.45 o 
  -7   8  19      278.55       46.04    363.10 o 
  -6   8  19      396.73      199.19    360.70 o 
  -5   8  19     7018.76     7215.32   1174.63 o 
  -4   8  19     7724.73     8055.68   1851.85 o 
  -3   8  19     1121.99      516.64    434.79 o 
  -2   8  19      162.49      202.22    436.49 o 
  -1   8  19        6.24     -396.33    396.33 o 
   0   8  19      187.79      377.38    322.14 o 
   1   8  19     5320.28     5618.89   1062.43 o 
  -6   9  19      481.55      642.70    420.76 o 
  -5   9  19     3654.92     3150.41    526.81 o 
  -4   9  19     5289.46     5603.95    767.62 o 
  -3   9  19      179.06     -118.03    504.23 o 
  -2   9  19      486.96      603.89    470.56 o 
  -1   9  19      101.17      254.79    440.70 o 
   0   9  19      445.66      655.28    461.42 o 
  -4  10  19       55.35      551.85    480.91 o 
  -3  10  19        6.11      -27.26    400.09 o 
  -2  10  19      761.14      132.84    413.16 o 
  -9   0  20      191.58      -91.69    380.63 o 
  -8   0  20     1587.81      865.41    430.88 o 
  -7   0  20     5170.44     5667.06   1245.62 o 
  -6   0  20    19840.35    24502.05   2132.15 o 
  -5   0  20     5670.74     3719.45    770.67 o 
  -4   0  20       95.41     -367.61    477.24 o 
  -3   0  20        3.82     -179.21    489.06 o 
  -2   0  20        1.25     -407.00    468.71 o 
   0   0  20      745.07      476.58    442.45 o 
   1   0  20        5.93      272.43    446.39 o 
   2   0  20      619.66     -129.70    358.33 o 
   3   0  20     4366.45     4750.28    637.83 o 
  -9   1  20        0.05     -174.63    313.54 o 
  -8   1  20       16.84      333.94    289.86 o 
  -7   1  20      751.25     1161.92    377.58 o 
  -6   1  20     1339.91     3878.53    401.79 o 
  -5   1  20       47.21       44.66    352.53 o 
  -4   1  20      147.09     -223.56    459.19 o 
  -3   1  20     1092.74      720.57    393.80 o 
  -2   1  20      275.07      668.92    575.05 o 
  -1   1  20     4801.48     4759.27    827.79 o 
   0   1  20     2938.46     4578.75    835.01 o 
   1   1  20      305.28       10.10    255.22 o 
   2   1  20     3092.66     2628.36    394.87 o 
   3   1  20     3217.57     3564.03    643.70 o 
  -9   2  20       38.01     -113.21    326.21 o 
  -8   2  20      136.36      717.24    346.44 o 
  -7   2  20      513.53      162.27    282.18 o 
  -6   2  20     3283.83     3623.64    414.23 o 
  -5   2  20       25.82     -173.16    294.57 o 
  -4   2  20      227.29     -342.55    342.55 o 
  -3   2  20     1325.95     1353.60    592.78 o 
  -2   2  20     4160.62     2717.71    714.88 o 
  -1   2  20     3603.83     3413.88    521.07 o 
   0   2  20     3082.00     4398.87    926.58 o 
   1   2  20      267.54      184.49    269.23 o 
   2   2  20     2213.40     1586.37    652.57 o 
   3   2  20     6214.40     6846.57    616.93 o 
  -9   3  20       27.81      360.02    350.11 o 
  -8   3  20     3237.49     3654.10    486.32 o 
  -7   3  20     1106.65      542.39    354.11 o 
  -6   3  20      225.59      339.59    304.62 o 
  -5   3  20        1.59     -213.08    332.76 o 
  -4   3  20      540.91      255.36    483.15 o 
  -3   3  20     9148.47     9054.44   1182.93 o 
  -2   3  20     6762.70     7987.32   1414.98 o 
  -1   3  20     2765.73     2209.30    394.51 o 
   0   3  20     3910.45     3940.53    682.05 o 
   1   3  20     2714.87     2347.15    518.81 o 
   2   3  20     1158.03      111.55    571.88 o 
  -8   4  20     6102.47     7479.28   2729.53 o 
  -7   4  20     1400.67     1467.94    463.93 o 
  -6   4  20       30.02     -362.69    362.69 o 
  -5   4  20       86.12     -347.92    347.92 o 
  -4   4  20        0.33      389.28    502.84 o 
  -3   4  20     3741.40     4661.61    616.18 o 
  -2   4  20     3094.32     3101.09    457.16 o 
  -1   4  20      193.16     -115.97    305.56 o 
   0   4  20       13.98     -272.13    272.13 o 
   1   4  20      283.83     -379.45    379.45 o 
   2   4  20      131.73     -227.65    289.23 o 
  -8   5  20     5121.39     6610.33   1547.91 o 
  -7   5  20     3698.45     2407.90    545.97 o 
  -6   5  20      378.37      -89.73    417.99 o 
  -5   5  20      165.19       17.98    713.89 o 
  -4   5  20      961.94     1300.84   1217.72 o 
  -3   5  20      225.10      630.76    343.73 o 
  -2   5  20     2898.66     3505.43    481.45 o 
  -1   5  20        0.28     -386.42    398.21 o 
   0   5  20      338.44     -274.20    274.20 o 
   1   5  20     3243.29     3319.46    705.36 o 
   2   5  20       82.67     -466.74    466.74 o 
  -7   6  20       75.86      -13.08    427.29 o 
  -6   6  20      459.50      202.98    451.73 o 
  -5   6  20     2083.44     2179.02    548.44 o 
  -4   6  20     2135.08     1210.78    441.66 o 
  -3   6  20      232.66       33.02    453.75 o 
  -2   6  20      775.74      360.03    328.08 o 
  -1   6  20      438.10      -21.82    300.08 o 
   0   6  20     1229.70      815.65    356.60 o 
   1   6  20     2833.36     3009.82    454.98 o 
  -6   7  20      416.17     -235.80    434.41 o 
  -5   7  20      693.69     1560.21    495.00 o 
  -4   7  20       43.59      908.79    435.85 o 
  -3   7  20      114.94      146.59    400.08 o 
  -2   7  20       20.37     -326.03    403.19 o 
  -1   7  20       26.59       10.67    311.05 o 
   0   7  20      532.21      693.85    334.35 o 
  -5   8  20     1455.50     2167.92    509.13 o 
  -4   8  20     2464.92     2730.55    505.41 o 
  -3   8  20      200.25      499.04    478.91 o 
  -2   8  20     1749.82      990.47    500.46 o 
  -1   8  20      155.09      230.59    422.20 o 
  -7   1  21     2379.26     2529.04    506.73 o 
  -6   1  21    14692.49    15877.03   1107.36 o 
  -5   1  21     2403.46     1684.11    491.25 o 
  -4   1  21      309.47      -26.23    375.82 o 
  -3   1  21      114.24      140.48    557.33 o 
  -2   1  21      317.73      313.78    538.95 o 
  -1   1  21     2138.35     2333.03    657.11 o 
   0   1  21     1935.01     1721.62    398.09 o 
   1   1  21      104.70     -118.26    298.91 o 
  -7   2  21      808.18     1010.09    368.97 o 
  -6   2  21     1562.76     1972.30    446.93 o 
  -5   2  21      694.32     -386.98    386.98 o 
  -4   2  21      252.35      650.61    429.98 o 
  -3   2  21     2123.53     1527.56    633.48 o 
  -2   2  21        1.35      182.16    734.57 o 
  -1   2  21     6800.66     5399.31    913.78 o 
   0   2  21     4082.98     5265.40    913.12 o 
   1   2  21      229.11      -70.68    266.25 o 
  -7   3  21       62.56     -111.87    387.65 o 
  -6   3  21       12.86       35.62    490.70 o 
  -5   3  21      132.07     -373.44    373.44 o 
  -4   3  21        0.29      576.36    580.30 o 
  -3   3  21     1988.88     1363.28    423.99 o 
  -2   3  21     3264.99     1836.11    476.38 o 
  -1   3  21     3480.26     3420.67    579.89 o 
   0   3  21     1409.39     1392.03    463.97 o 
  -6   4  21      695.64      164.69    417.15 o 
  -5   4  21     1321.29      590.81    541.57 o 
  -4   4  21      742.08     1105.76    394.66 o 
  -3   4  21      870.61     1436.83    503.83 o 
  -2   4  21     1209.84     1254.47    412.95 o 
  -1   4  21     1245.16     1236.48    395.54 o 
   0   4  21      582.14     1309.70    456.12 o 
  -6   5  21       14.28     -107.51    409.48 o 
  -5   5  21      575.70      818.37    543.87 o 
  -4   5  21     3246.95     2857.53    747.04 o 
  -3   5  21      450.56      300.09    370.35 o 
  -2   5  21        0.65     -364.53    364.53 o 
  -1   5  21      217.78       64.92    318.30 o 
  -4   6  21     6576.92     6674.14   1109.40 o 
  -3   6  21     1417.78      907.37    535.68 o 
  -4   0  22      551.70      315.75    601.97 o 
  -3   0  22      363.15      123.41    559.95 o 
  -4   1  22       61.83     -385.90    385.90 o 
  -3   1  22       73.53     -326.91    570.46 o 
                                                 
